# Supplementary material for: Suppression of distracting inputs by visual-spatial cues is driven by anticipatory alpha activity
Source: PLoS Biol. 2023 Mar 8;21(3):e3002014. doi: 10.1371/journal.pbio.3002014 (PMC10027229; doi:10.1371/journal.pbio.3002014)
Supplement: S1 Data — (XLSX) [file pbio.3002014.s002.xlsx]

## Sheet: Panel C
Valid	Invalid
0.00765958	-0.000828602
0.0163487	0.0112074
0.0195058	0.0117542
-0.00204711	-0.00162471
0.0332512	0.00217219
0.000864866	0.00548649
0.00655754	0.00110195
0.00638697	0.0097742
0.0117266	0.00569469
0.000794669	0.00060834
0.0100384	0.00429861
0.00159099	-0.00617009
0.00166951	0.00280263
-0.000174108	0.0030579
0.00129844	0.00660816
0.013651	-0.0056757
-0.0026223	0.00366017
0.00121904	-0.000447864
0.00100314	0.00765643
0.0045155	0.00200518
-0.00109379	0.00296581
0.015044	0.00265391
-0.000715809	0.00997895
0.0154189	-0.00721326
0.0185073	-0.00226004
0.0301751	0.011978
0.0371177	0.00650302
0.00571152	-0.00470272
0.00721813	0.0126217
0.0228462	0.0225196
0.019335	-0.0177373
0.0118809	0.0293537

## Sheet: Panel D
Valid	Invalid
-0.0128428	-0.00467487
-0.0136537	-0.00839174
-0.0171929	-0.012082
-0.00846178	-0.00740592
-0.00660074	-0.00343012
-0.00639652	-0.00840341
-0.00853731	-0.00559847
-0.00656072	-0.00405405
-0.00908575	-0.0100349
-0.00319807	-0.00754751
-0.0108585	-0.00443599
-0.00932814	-0.00901443
-0.00840819	-0.000651112
-0.00805806	-0.00344339
-0.00521091	-0.00483878
-0.00442258	-0.00230824
-0.00116889	-0.00502151
-0.00208382	-0.00189793
-0.0100633	-0.0106337
-0.00688899	-0.00971135
-0.00582676	-0.00271685
-0.00400396	-0.00537115
-0.00630815	-0.00917014
-0.0238595	-0.00518351
-0.0194423	-0.00222728
-0.015424	0.00160618
-0.00681979	-0.0125762
-0.00884473	-0.00478207
-0.00859245	-0.00522814
-0.00780497	-0.00215926
0.00256291	-0.00804074
-0.0187332	-0.00707777

## Sheet: Panel E
Valid	Invalid
0.0441784	0.0112152
0.0532119	0.0319621
0.0601198	0.0457553
0.0166044	0.0124233
0.0563751	0.010882
0.0230313	0.0342796
0.0300544	0.0181961
0.0392997	0.0309695
0.0380258	0.0366354
0.00808689	0.0169615
0.0310577	0.0132474
0.030963	0.0145106
0.0257854	0.00694445
0.0288334	0.0157982
0.0121946	0.0168991
0.0271169	-0.00352636
-0.00117575	0.0202545
0.00809511	0.00393188
0.0238913	0.0389778
0.0253756	0.0293144
0.0140948	0.010787
0.0447246	0.0205246
0.0157724	0.0470911
0.0836686	-0.00195518
0.0611643	0.000734018
0.0710016	0.0133811
0.0579541	0.0330473
0.0210392	0.000817076
0.0296617	0.0286296
0.0515762	0.0364932
0.0214191	-0.0132372
0.0571855	0.0629036

## Sheet: Panel F
Valid	Invalid
0.0137864	0.00407728
0.00792206	0.000961538
0.016093	-0.00801752
-0.00318321	0.00814984
0.0026129	0.00938352
0.0107844	-0.00784689
-0.011506	0.00914474
0.0119158	0.000150185
0.0245168	0.010822
0.00574931	-0.014962
-0.00090833	-0.0208281
0.0115578	0.00553675
0.000754909	-0.00618367
-3.89e-05	0.00309784
0.0140187	-0.00589399
0.00159237	0.003799
0.0365478	-0.0063401
0.00117333	0.0110827
-0.00391304	0.00298295
0.0143958	0.00978269
0.00974552	-0.00787396

## Sheet: Panel G
Valid	Invalid
-0.0120065	-0.00451831
-0.00126437	-0.00411081
-0.00180044	-0.00317874
-0.00828051	-0.0014536
-0.00623994	-0.0115741
-0.00425351	0.00114664
0.00205475	0.00108432
-0.00885285	-0.00754912
-0.0131588	-0.00199394
-0.00559809	-0.00369996
-0.00148931	-0.000320785
-0.012256	-0.0153139
-0.0134088	-0.00038516
-0.00558097	-0.00738442
0.00133923	-0.00118798
-0.00617085	-0.00420023
-0.0146957	-0.00171075
-0.00455578	-0.00193204
-0.00285447	-0.00467806
-0.0182695	-0.00544267
-0.00961356	-0.0032499

## Sheet: Panel H
Valid	Invalid
0.0351443	0.0125536
0.0262005	-0.00708903
0.0172619	0.0172225
0.0208179	0.0415774
0.0290294	-0.0136982
-0.0196877	0.0102674
0.0330464	0.0208976
0.0667224	0.0215476
0.0275832	-0.0151982
0.00257399	-0.0305854
0.0467742	0.0431952
0.0270139	-0.00917185
0.00697875	0.0238947
0.0159064	0.0147314
0.0797383	-0.00598424
0.00810813	0.0195111
-0.00161338	0.0141844
0.0519802	0.0267963
0.0397125	-0.00151564
0.0397125	-0.00151564
0.0276502	0.00908104
