# Supplementary material for: Suppression of distracting inputs by visual-spatial cues is driven by anticipatory alpha activity
Source: PLoS Biol. 2023 Mar 8;21(3):e3002014. doi: 10.1371/journal.pbio.3002014 (PMC10027229; doi:10.1371/journal.pbio.3002014)
Supplement: S2 Data — (XLSX) [file pbio.3002014.s003.xlsx]

## Sheet: Panel C
valid	invalid	CTF
0.00562115	0.016596	0.12221
0.00768188	0.0167522	-0.00806299
0.00883458	0.0146848	0.131885
0.00602212	0.0134074	0.0323608
0.00356953	0.0129359	0.105388
0.00280027	0.013014	-0.0129031
0.0024605	0.0128916	0.157245
0.00244559	0.0124667	0.0901921
0.00247423	0.0120275	0.0593832
0.00259058	0.0114389	0.0339963
0.00263797	0.01096	0.0845219
0.00282118	0.0103373	0.132441
0.00297933	0.00989831	0.165978
0.00324573	0.00929052	0.147193
0.0033466	0.00885157	0.048732
0.00344426	0.00827898	0.104419
0.00334649	0.00791389	-0.00945059
0.00323372	0.00742361	0.0269906
0.00306369	0.00692962	0.0784732
0.00308779	0.00603433	0.120018
0.00329364	0.00533995	0.0762965
0.00376842	0.00482809	-0.0517874
0.00445239	0.00445019	0.104517
0.00523004	0.00393661	-0.483028
0.00587962	0.00319938	0.119381
0.00643807	0.00248206	-0.0263505
0.00677753	0.00175288	0.133381
0.00699888	0.00122784	0.052689
0.00699455	0.000674543	0.185843
0.00689097	0.000275884	0.0766741
0.00656837	-6.49913e-05
0.00624524	-0.000135913
0.00592879	-4.77925e-06
0.00570634	0.00027482
0.00542335	0.000524304
0.00488395	0.000495813
0.0040601	0.00021593
0.00285907	-0.000642193
0.00154746	-0.00157392
0.000181838	-0.00230242
-0.0010378	-0.00238715
-0.00199881	-0.00191847
-0.0030593	-0.00111329
-0.00378163	-0.000215123
-0.00411251	0.000576572
-0.0042419	0.0012667
-0.00455109	0.00218044
-0.00487359	0.00320594
-0.00528392	0.0043975
-0.00564763	0.0054599
-0.00595037	0.00636467
-0.00615532	0.00703198
-0.00636268	0.00753955
-0.00661888	0.00794644
-0.00694276	0.00820575
-0.00730552	0.00837007
-0.00771175	0.00836672
-0.00821077	0.0082069
-0.00895863	0.00790952
-0.00985357	0.00748865
-0.0104946	0.00704634
-0.0107932	0.00653321
-0.010966	0.00602865
-0.011157	0.00547774
-0.0114245	0.00498591
-0.01179	0.00452917
-0.0120737	0.0042149
-0.0123588	0.0040146
-0.0124995	0.00393325
-0.0125721	0.00393517
-0.012443	0.00396747
-0.0121708	0.00404
-0.0117726	0.00414981
-0.0111892	0.00428817
-0.0102844	0.00438076
-0.00896081	0.00439829
-0.00740035	0.00425633
-0.00584559	0.00398256
-0.00445957	0.00346876
-0.00318873	0.00271379
-0.00207988	0.00178162
-0.00101757	0.00103321
3.97747e-05	0.000369793
0.0012699	-0.000237442
0.0024435	-0.000833758
0.00342449	-0.00132983
0.00416957	-0.00171279
0.00467308	-0.00190297
0.00500127	-0.00195136
0.0051615	-0.00178178
0.00527312	-0.00144784
0.00531626	-0.000930934
0.00533885	-0.000372939
0.00527731	0.000116066
0.0051711	0.00049636
0.00500612	0.000743892
0.00475078	0.000923089
0.00435587	0.000991977
0.00378743	0.001016
0.0031417	0.000956083
0.00245107	0.000902892
0.00181814	0.000846086
0.00126436	0.000871424
0.000820281	0.000901069
0.000475639	0.000903111
0.000252546	0.000821222
0.000146343	0.000754652
0.00013157	0.000656566
5.96225e-05	0.000506847
-0.000160104	0.000230546
-0.00056198	-0.000103929
-0.00118099	-0.000477909
-0.00197476	-0.000833085
-0.00289519	-0.00117566
-0.00364275	-0.0014944
-0.00423993	-0.00174055
-0.00468544	-0.00192207
-0.00497984	-0.00199686
-0.00501201	-0.00203236
-0.004783	-0.00197526
-0.00428789	-0.00190683
-0.00364077	-0.00176513
-0.00288991	-0.00160468
-0.00204348	-0.00135117
-0.00108531	-0.00104317
-5.34521e-06	-0.000717538
0.00111067	-0.00044058
0.00224643	-0.000205528
0.0032578	0.00017626
0.0041493	0.000885391
0.00480697	0.00203896
0.00528965	0.00344325
0.00557531	0.00466761
0.00567955	0.00541294
0.00554938	0.00580113
0.00515971	0.00611569
0.00469203	0.0065755
0.00433734	0.00731256
0.00412761	0.00833397
0.00392269	0.00966956
0.00373468	0.0112194
0.00357999	0.0129084
0.00340187	0.0146098
0.00316164	0.0163015
0.00282581	0.017929
0.00243832	0.0194804
0.00201425	0.0209323
0.00163408	0.0223345
0.00131993	0.023673
0.00109719	0.0247657
0.000965941	0.0256415
0.000995778	0.0264128
0.00128083	0.0271702
0.00174187	0.027936
0.00240538	0.0287509
0.00336585	0.0296033
0.00468889	0.030463
0.00637616	0.0312741
0.00831019	0.032068
0.0102971	0.0328839
0.0121852	0.0336702
0.0139606	0.0343608
0.0157896	0.0349487
0.0176875	0.0354225
0.0194645	0.0357506
0.0211044	0.036003
0.0226172	0.0362346
0.0240677	0.0365311
0.0254555	0.0368938
0.0268266	0.0373276
0.0281973	0.0378116
0.0296246	0.0384201
0.0311609	0.039214
0.0328627	0.0401822
0.0347276	0.0412698
0.0366081	0.0423775
0.0383095	0.0434575
0.039693	0.0444659
0.0407598	0.0454534
0.0415517	0.0463886
0.0421215	0.0470948
0.0424711	0.0474586
0.0426031	0.0475033
0.0425693	0.0473145
0.0424366	0.0469331
0.0422492	0.0464381
0.0419887	0.0459403
0.0415923	0.0456203
0.0411947	0.0454531
0.040966	0.0451205
0.0408887	0.0445312
0.0409038	0.043857
0.0410292	0.0432466
0.0412106	0.042709
0.041445	0.0422109
0.041662	0.0417318
0.0417837	0.0412691
0.0417264	0.0408428
0.041493	0.0404911
0.0411372	0.0402171
0.0407395	0.040055
0.0403081	0.0400297
0.0398297	0.0401707
0.0392869	0.0403975
0.0387289	0.0406272
0.0381813	0.0408061
0.0376234	0.0409469
0.036983	0.0410274
0.0362097	0.0410529
0.0352733	0.0410856
0.0342281	0.0412551
0.0332463	0.0415301
0.032525	0.0417254
0.0321076	0.0418171
0.0318449	0.0418294
0.0316178	0.0418619
0.0313915	0.0419752
0.0311587	0.0421949
0.0309213	0.0424986
0.0307465	0.0428474
0.0306731	0.0432098
0.030682	0.0435787
0.0307371	0.0439607
0.0308216	0.0444036
0.0308894	0.0450012
0.0308607	0.0457331
0.0306745	0.0464563
0.030388	0.047121
0.0301079	0.0477447
0.0299537	0.0483135
0.0300302	0.0488147
0.0302531	0.0492435
0.0304812	0.049591
0.0306881	0.0498293
0.0309227	0.0499279
0.0312211	0.0498796
0.0316118	0.0497235
0.0320434	0.0495142
0.0324063	0.0492747
0.0326282	0.0489914
0.0327241	0.0486423
0.0326796	0.0482302
0.0324838	0.0477832
0.0321678	0.0473324
0.0317894	0.046897
0.0314243	0.046456
0.0311476	0.0459378
0.0309661	0.0452789
0.0307809	0.0444734
0.0305412	0.0435666
0.0302551	0.0426036
0.0299339	0.0415842
0.0295966	0.0404936
0.0292719	0.0393357
0.0289827	0.0381464
0.0287326	0.0370078
0.0285149	0.0360184
0.0283291	0.0352441
0.0281822	0.0347029
0.0280912	0.0343836
0.0280529	0.0342541
0.0280327	0.0342911
0.0280366	0.0344882
0.02816	0.034872
0.0284598	0.0354658
0.0288977	0.0362595
0.0294176	0.0371789
0.0299372	0.0380748
0.0303657	0.0387647
0.0306273	0.0391188
0.0306736	0.039186
0.0305168	0.0390922
0.0302436	0.0389395
0.0299726	0.0387806
0.0298132	0.0386633
0.0298379	0.0385996
0.0300106	0.0385164
0.0302214	0.0383
0.0303863	0.0379016
0.0304936	0.0373325
0.0305524	0.0366479
0.0305985	0.0359067
0.0306258	0.0351286
0.0306261	0.0343118
0.030596	0.0334586
0.030582	0.0325764
0.0306248	0.0316859
0.0307089	0.0308172
0.0307654	0.0299978
0.0307298	0.0292499
0.0306258	0.0285649
0.0305063	0.0279472
0.0304193	0.027402
0.0303452	0.0269571
0.0302285	0.0265839
0.0300305	0.0262482
0.0297579	0.0258724
0.0294621	0.0254337
0.0291766	0.0248903
0.0289132	0.0242073
0.0286719	0.0233131
0.0284775	0.0221788
0.0282617	0.0208443
0.0279346	0.0194029
0.0274501	0.0179749
0.0268806	0.0165096
0.0265144	0.0150133
0.0266089	0.0135937
0.0261372	0.0122811
0.0249527	0.010949
0.023569	0.00968416
0.022269	0.00856121
0.021174	0.00767412
0.0202601	0.00697812
0.0194893	0.00636268
0.0187659	0.00573711
0.0180627	0.00504296
0.017397	0.0042952
0.0168395	0.00348494
0.0164325	0.00268033
0.0161398	0.00192315
0.0158817	0.00135031
0.0155819	0.000998959
0.0152775	0.000894155
0.0150003	0.000993757
0.0147221	0.00130847
0.014389	0.0018329
0.0139045	0.00256626
0.0132414	0.00346482
0.0124887	0.00443
0.0117226	0.00540152
0.010897	0.00634603
0.0100536	0.00730598
0.00921061	0.00831749
0.00848164	0.00946723
0.00791183	0.0107632
0.00749416	0.0121519
0.00716633	0.0134865
0.00688645	0.0146563
0.00658597	0.0156003
0.00632392	0.016327
0.00629219	0.0169088
0.00642249	0.017395
0.00660858	0.0178245
0.00667777	0.0181868
0.0066451	0.0185511
0.00655364	0.0190038
0.00647617	0.0196166
0.00641413	0.0202564
0.00633336	0.0208091
0.00623853	0.0211312
0.0060925	0.0211748
0.00593502	0.0209518
0.00572611	0.0205496
0.0055026	0.0200633
0.00519989	0.0195165
0.00484979	0.0189604
0.00436623	0.0183796
0.00377261	0.017768
0.00304439	0.0170787
0.00227537	0.0162838
0.00152409	0.0153648
0.000844423	0.0142868
0.000300883	0.0130691
-0.000103086	0.0117302
-0.000308794	0.0103687
-0.000432432	0.00902645
-0.000524389	0.00771238
-0.000735882	0.0063708
-0.000935022	0.00489886
-0.0010506	0.00337049
-0.000953653	0.00197823
-0.000801422	0.000952564
-0.00067194	0.000414943
-0.000589621	0.000369801
-0.000518064	0.000655529
-0.000433737	0.00105452
-0.000373168	0.00151998
-0.00034426	0.00209908
-0.000385562	0.0028073
-0.000465261	0.00365894
-0.000599702	0.00456454
-0.000723189	0.00550702
-0.000874575	0.00647755
-0.000999756	0.00759619
-0.00120821	0.0088155
-0.00147024	0.00987029
-0.00190078	0.0106722
-0.00241568	0.0113918
-0.00297317	0.0121765
-0.0034803	0.0131527
-0.00394443	0.0144172
-0.00445866	0.015875
-0.00495173	0.0173765
-0.00562033	0.0187592
-0.00638619	0.0199201
-0.00729098	0.0207248
-0.00814536	0.0213185
-0.00898455	0.0218013
-0.00975457	0.0222419
-0.0105431	0.0225703
-0.0113651	0.0227639
-0.0121712	0.0228281
-0.0128963	0.0228074
-0.0134805	0.0227063
-0.0141301	0.0224719
-0.0148782	0.0220824
-0.0153496	0.0215553
-0.015145	0.0210665
-0.0145082	0.0206226
-0.0136164	0.0203043
-0.0125484	0.0201196
-0.0114016	0.0202422
-0.0102073	0.020504
-0.00908343	0.020861
-0.00802381	0.0212499
-0.00710297	0.0215481
-0.00620676	0.0217806
-0.00532271	0.0218416
-0.00438327	0.0218381
-0.00349188	0.0216634
-0.00266246	0.0214202
-0.00199077	0.0210099
-0.00149806	0.0204816
-0.00121167	0.019801
-0.00105175	0.0190677
-0.000888391	0.0183444
-0.000600159	0.0177469
-7.68719e-05	0.0173259
0.000666338	0.0170148
0.00153826	0.0167457
0.00232719	0.0164072
0.00299471	0.0160047
0.00359021	0.0155739
0.00427406	0.0152031
0.00494411	0.0148816
0.00562568	0.0146342
0.00619825	0.014365
0.00675909	0.0141689
0.00718133	0.0139774
0.0075417	0.0139538
0.0077158	0.0140157
0.00773591	0.0141936
0.00755535	0.0144076
0.0071697	0.0146557
0.00659306	0.0149423
0.00578714	0.0152371
0.00482151	0.0155673
0.00364396	0.0158826
0.00235284	0.0162371
0.000898019	0.0165926
-0.000492199	0.0171943
-0.00165732	0.0181128
-0.00235243	0.019246
-0.00292417	0.0203086
-0.00328139	0.0211678
-0.00350095	0.0218472
-0.00340223	0.0223082
-0.00335715	0.0225389
-0.0033848	0.0225714
-0.00354336	0.0225316
-0.00393929	0.0225126
-0.00437771	0.0225096
-0.00500433	0.0224903
-0.00544866	0.0223888
-0.00600589	0.0224068
-0.00633893	0.022566
-0.00675688	0.0228595
-0.0070193	0.0231509
-0.00727337	0.0233581
-0.00724634	0.0234517
-0.00717064	0.0234305
-0.00709786	0.0233687
-0.00716374	0.0231367
-0.00733244	0.0227788
-0.00762433	0.0221091
-0.0080533	0.0213064
-0.00853995	0.020261
-0.00886958	0.0194157
-0.0089366	0.0189159
-0.00916583	0.0191658
-0.00910466	0.0197867
-0.00889023	0.0204169
-0.00889708	0.0209834
-0.00907371	0.0216569
-0.00939168	0.0222922
-0.00940402	0.0228891
-0.00970911	0.0232625
-0.00978502	0.0236667
-0.0102242	0.0238139
-0.010465	0.0241027
-0.0111881	0.0241371
-0.0119396	0.0243535
-0.0131706	0.0243794
-0.0144327	0.024641
-0.0152087	0.0248451
-0.0138832	0.0253261
-0.0106887	0.026357
-0.00483362	0.0280088
-7.29209e-05	0.0259335

## Sheet: Panel D
loc1	loc2	loc3	loc4	loc5	loc6	loc7	loc8	loc9	loc10
0.111116	0.0855211	0.0224977	-0.0341992	-0.0694112	-0.079239	-0.0682162	-0.0428258	0.00455148	0.0714897
0.114384	0.0881734	0.0219082	-0.0369232	-0.0708765	-0.0788432	-0.0685177	-0.0450072	0.00257185	0.072289
0.11084	0.0875904	0.025541	-0.0306301	-0.0663404	-0.078353	-0.0696449	-0.0456024	0.00105239	0.0686436
0.112753	0.0857814	0.021367	-0.035176	-0.0694002	-0.0791159	-0.0691517	-0.0441262	0.00429223	0.0727284
0.112797	0.0866963	0.0228459	-0.0337357	-0.0692752	-0.0806793	-0.0705647	-0.044475	0.0040846	0.0722943
0.112893	0.0838303	0.0183106	-0.0355303	-0.0668779	-0.0767199	-0.0679682	-0.0443425	0.00316996	0.0725091
0.109431	0.0836067	0.0197484	-0.0336404	-0.0635128	-0.0718138	-0.0642267	-0.0441856	-0.000262211	0.067443
0.113736	0.0868573	0.0217065	-0.0361538	-0.0710122	-0.080534	-0.0699261	-0.0440046	0.00515774	0.0737227
0.1182	0.0917475	0.0246072	-0.037125	-0.0743561	-0.0834636	-0.0723066	-0.0461529	0.00486213	0.0762182
0.114299	0.0892301	0.0231149	-0.0356212	-0.068851	-0.0772337	-0.0689197	-0.0468539	0.000849762	0.0712007
0.114212	0.0880692	0.0228416	-0.0347602	-0.069642	-0.0798341	-0.0699332	-0.0449898	0.00336092	0.0725725
0.112051	0.0859571	0.0207623	-0.0356088	-0.0675271	-0.0756437	-0.0666254	-0.0445239	0.00178736	0.070485
0.114111	0.0897197	0.0250962	-0.0339802	-0.0703993	-0.0812678	-0.0713685	-0.0459233	0.00287037	0.0719655
0.11314	0.087137	0.0223344	-0.0348526	-0.0690371	-0.0786724	-0.0690284	-0.0448472	0.00294989	0.0718124
0.115286	0.0896704	0.0232133	-0.0353322	-0.0697406	-0.0799594	-0.0708001	-0.0461428	0.00248993	0.0724327
0.112039	0.0855076	0.0201765	-0.0355371	-0.066669	-0.0748223	-0.0666232	-0.0448544	0.00155771	0.0704168
0.118527	0.0920657	0.0242203	-0.0364735	-0.0719603	-0.0823749	-0.0737799	-0.0480763	0.00384196	0.0759212
0.111455	0.0853333	0.0211045	-0.0351995	-0.0681743	-0.0767055	-0.0670871	-0.0439218	0.00294041	0.0709444
0.113813	0.0874503	0.0221617	-0.0346723	-0.068458	-0.0785755	-0.0695335	-0.0453907	0.00262042	0.0720006
0.116221	0.0889213	0.0227178	-0.0355694	-0.0704575	-0.0814046	-0.072892	-0.0470577	0.00432138	0.0752259
0.111796	0.0857364	0.0219759	-0.0348158	-0.0690615	-0.0788091	-0.0692371	-0.0442111	0.00447549	0.0722552
0.114052	0.0869677	0.0215463	-0.0359569	-0.069502	-0.078846	-0.0703454	-0.0463126	0.0035382	0.0736539
0.113317	0.0869553	0.021725	-0.035198	-0.0684568	-0.0779501	-0.0692821	-0.0456877	0.00263437	0.0720548
0.115234	0.0875194	0.0206998	-0.0359482	-0.0679123	-0.0771302	-0.0694132	-0.0467485	0.00205273	0.0731853
0.116049	0.0880962	0.022483	-0.0349055	-0.0704078	-0.081601	-0.0720011	-0.0460468	0.00454547	0.0753364
0.115184	0.0874505	0.02066	-0.0377336	-0.0712933	-0.0796554	-0.0694894	-0.0444849	0.00503205	0.074728
0.116775	0.0890477	0.0219582	-0.0362105	-0.0704184	-0.0802401	-0.0708611	-0.0459189	0.0038915	0.0748881
0.114954	0.0886372	0.022904	-0.0361575	-0.071537	-0.0808238	-0.0701282	-0.044572	0.00463603	0.0739415
0.112087	0.0860963	0.0215637	-0.0340563	-0.066004	-0.0752836	-0.0679106	-0.0461828	0.00100301	0.0703983
0.113843	0.087437	0.0221235	-0.0352447	-0.0691977	-0.0788187	-0.0695269	-0.0453079	0.00314033	0.0725337

## Sheet: Panel E
delta_ES	CTF_ROI
0.0329633	0.12221
0.0212498	-0.00806299
0.0143645	0.131885
0.00418112	0.0323608
0.0454932	0.105388
-0.0112483	-0.0129031
0.0118584	0.157245
0.00833024	0.0901921
0.00139035	0.0593832
-0.00887458	0.0339963
0.0178103	0.0845219
0.0164524	0.132441
0.018841	0.165978
0.0130352	0.147193
-0.00470453	0.048732
0.0306432	0.104419
-0.0214303	-0.00945059
0.00416323	0.0269906
-0.0150865	0.0784732
-0.00393882	0.120018
0.00330778	0.0762965
0.0242	-0.0517874
-0.0313186	0.104517
0.0856238	-0.483028
0.0604303	0.119381
0.0576205	-0.0263505
0.0249068	0.133381
0.0202221	0.052689
0.00103204	0.185843
0.015083	0.0766741
