# Supplementary material for: Suppression of distracting inputs by visual-spatial cues is driven by anticipatory alpha activity
Source: PLoS Biol. 2023 Mar 8;21(3):e3002014. doi: 10.1371/journal.pbio.3002014 (PMC10027229; doi:10.1371/journal.pbio.3002014)
Supplement: S3 Data — (XLSX) [file pbio.3002014.s004.xlsx]

## Sheet: Panel A
Invalid	Valid
0.00252039	0.0207951
0.0028357	0.0209199
0.00315566	0.0210334
0.0034871	0.0211374
0.00383203	0.0212344
0.00418759	0.021329
0.00454971	0.0214223
0.00491589	0.0215093
0.00528554	0.0215827
0.00565613	0.0216358
0.0060206	0.0216686
0.0063706	0.0216743
0.00670134	0.0216525
0.00701153	0.021602
0.00730249	0.0215228
0.00757244	0.0214155
0.00781762	0.0212809
0.00803257	0.0211192
0.00821681	0.02093
0.00837339	0.0207125
0.00850518	0.0204717
0.00861442	0.0202113
0.00870377	0.0199341
0.00877949	0.0196395
0.00884688	0.0193246
0.008907	0.018987
0.00895683	0.0186266
0.00899345	0.0182448
0.00901698	0.0178437
0.00903083	0.0174262
0.00903954	0.0169956
0.00904685	0.016554
0.00905603	0.0161009
0.0090704	0.0156344
0.00909269	0.015155
0.00912456	0.0146659
0.00916582	0.0141697
0.00921572	0.0136662
0.00927284	0.0131534
0.00933678	0.0126313
0.00940875	0.0121017
0.00949022	0.0115663
0.00958038	0.0110251
0.0096757	0.0104794
0.00977171	0.00993321
0.00986682	0.00939145
0.00996433	0.00885712
0.0100698	0.00833122
0.0101879	0.00781462
0.0103201	0.00730892
0.010465	0.00681563
0.0106211	0.00633625
0.0107874	0.00587327
0.0109636	0.00542943
0.0111476	0.00500478
0.0113358	0.0045954
0.0115242	0.00419689
0.0117083	0.00380833
0.0118832	0.00343149
0.0120421	0.00306592
0.012179	0.00270646
0.0122909	0.00234679
0.0123783	0.00198479
0.0124422	0.00162397
0.0124863	0.00125419
0.0124994	0.000890094
0.0124759	0.000545658
0.0124115	0.000234742
0.0123029	-3.3424e-05
0.0121475	-0.000256879
0.0119452	-0.000439289
0.0117	-0.000585504
0.0114184	-0.000699135
0.0111048	-0.000783866
0.0107635	-0.000836589
0.0103956	-0.000861376
0.00999937	-0.000866333
0.00957285	-0.000858102
0.00911168	-0.000841417
0.00861008	-0.000819649
0.00806492	-0.000795636
0.00748106	-0.000772234
0.00686979	-0.000752519
0.0062423	-0.00073874
0.00560407	-0.000728985
0.00495769	-0.000715128
0.00430687	-0.000685564
0.00365165	-0.000640111
0.00300947	-0.000569683
0.00238721	-0.000473426
0.00178778	-0.00034814
0.00121486	-0.000189285
0.000676424	2.98026e-06
0.000180453	0.000219285
-0.000270586	0.000444258
-0.000683682	0.000664455
-0.00106996	0.000872534
-0.00143756	0.00106479
-0.0017879	0.00123651
-0.00211795	0.00138103
-0.00242438	0.00149356
-0.0027065	0.00157371
-0.00296588	0.00162466
-0.00320363	0.00165107
-0.00341822	0.00165799
-0.00360583	0.00164923
-0.00376341	0.00162665
-0.00389158	0.00158955
-0.00399647	0.00153807
-0.00407981	0.00147361
-0.0041402	0.0013975
-0.00417485	0.00131018
-0.00418291	0.00120688
-0.00416647	0.00108209
-0.00412927	0.000930455
-0.00407274	0.000752054
-0.00399791	0.000549862
-0.0039036	0.000325736
-0.00378774	7.59364e-05
-0.00364913	-0.000207599
-0.00348943	-0.000535401
-0.00331196	-0.000914043
-0.00312439	-0.0013464
-0.00293157	-0.00182923
-0.00273311	-0.00235574
-0.00252562	-0.0029187
-0.00230612	-0.0035103
-0.00207378	-0.0041209
-0.00182765	-0.00473978
-0.00156352	-0.00535974
-0.00127708	-0.00597586
-0.000967591	-0.00658481
-0.000636354	-0.00717836
-0.000286179	-0.00773852
8.58054e-05	-0.00825061
0.00048901	-0.00870714
0.000935415	-0.00910683
0.00144215	-0.00946382
0.00198649	-0.00975922
0.00255769	-0.00999068
0.00314706	-0.0101645
0.00374944	-0.0102864
0.00436245	-0.0103627
0.00498477	-0.0103946
0.00561534	-0.0103814
0.00625521	-0.0103224
0.00690554	-0.0102143
0.00756449	-0.0100523
0.00822782	-0.00983292
0.00889133	-0.00955556
0.00955484	-0.0092187
0.0102229	-0.00882061
0.0109006	-0.008354
0.0115899	-0.0078127
0.0122924	-0.00719615
0.0130091	-0.00650815
0.0137377	-0.00575204
0.0144716	-0.00492887
0.0152001	-0.00403826
0.015916	-0.00308491
0.0166162	-0.00207548
0.0173001	-0.00101093
0.0179675	0.000116064
0.0186176	0.00131896
0.0192523	0.00260334
0.0198741	0.00396495
0.0204875	0.00539753
0.0210975	0.00690216
0.0217111	0.00848649
0.0223402	0.010156
0.0229978	0.0119085
0.0236922	0.0137386
0.0244276	0.015645
0.0252083	0.0176302
0.0260424	0.0196903
0.0269375	0.0218109
0.0278928	0.023975
0.0288984	0.0261738
0.0299422	0.0284077
0.0310178	0.0306768
0.0321231	0.0329744
0.0332581	0.0352912
0.0344187	0.0376226
0.0355986	0.0399683
0.0367914	0.0423279
0.0379911	0.044692
0.0391927	0.0470473
0.0403931	0.0493861
0.0415884	0.0517058
0.042769	0.0540021
0.0439232	0.0562608
0.0450335	0.0584597
0.0460814	0.0605772
0.0470485	0.0625995
0.0479194	0.0645195
0.0486861	0.0663331
0.0493529	0.0680349
0.0499287	0.069621
0.0504155	0.0710874
0.0508026	0.0724293
0.0510749	0.0736399
0.0512295	0.0747135
0.0512805	0.0756494
0.0512436	0.0764521
0.0511298	0.0771273
0.0509451	0.0776759
0.0506963	0.0780927
0.0503907	0.0783698
0.0500326	0.0785002
0.0496195	0.0784818
0.049148	0.078318
0.0486208	0.0780162
0.0480439	0.0775819
0.0474214	0.0770163
0.0467547	0.0763183
0.0460457	0.0754896
0.0453001	0.0745376
0.0445314	0.0734753
0.0437478	0.0723175
0.0429511	0.0710798
0.0421402	0.0697763
0.0413147	0.0684202
0.0404778	0.06702
0.0396336	0.0655828
0.0387873	0.0641192
0.0379407	0.0626426
0.0370951	0.0611654
0.0362487	0.0596954
0.0354029	0.0582393
0.0345607	0.0568073
0.0337249	0.0554133
0.0328995	0.0540686
0.032091	0.0527801
0.0313086	0.0515557
0.0305594	0.0504071
0.0298466	0.0493463
0.0291696	0.0483778
0.0285283	0.047497
0.0279224	0.0466967
0.027353	0.0459722
0.0268235	0.0453202
0.0263378	0.044735
0.0258978	0.0442067
0.0255001	0.0437249
0.0251353	0.0432823
0.0247938	0.0428742
0.0244694	0.0424953
0.0241561	0.0421407
0.0238447	0.041807
0.0235233	0.0414946
0.0231848	0.0412058
0.0228277	0.0409403
0.0224496	0.0406937
0.0220401	0.0404575
0.0215816	0.0402232
0.0210623	0.0399864
0.0204844	0.0397474
0.0198579	0.0395088
0.019187	0.0392719
0.0184648	0.0390351
0.0176827	0.0387941
0.016839	0.0385446
0.0159392	0.0382864
0.0149873	0.0380222
0.0139823	0.0377557
0.0129227	0.0374864
0.0118146	0.0372083
0.010671	0.0369147
0.0095054	0.0366024
0.00832634	0.036272
0.00713922	0.0359218
0.00595006	0.0355455
0.00476697	0.0351307
0.00359771	0.0346695
0.0024499	0.0341568
0.00133076	0.0335906
0.000250549	0.0329709
-0.00078166	0.0323012
-0.00176233	0.0315892
-0.00269347	0.0308407
-0.00357845	0.0300538
-0.00441809	0.0292228
-0.0052108	0.0283468
-0.00595427	0.0274356
-0.00664625	0.0265064
-0.00728411	0.0255701
-0.00786635	0.0246289
-0.00839304	0.0236817
-0.00886442	0.0227299
-0.00927993	0.0217765
-0.00963959	0.0208226
-0.0099488	0.0198676
-0.0102208	0.0189137
-0.010473	0.0179693
-0.0107178	0.0170454
-0.0109613	0.0161518
-0.0112093	0.0152966
-0.0114731	0.0144882
-0.0117655	0.0137368
-0.0120944	0.0130497
-0.0124596	0.0124267
-0.0128577	0.0118623
-0.0132876	0.0113504
-0.0137529	0.0108901
-0.014255	0.0104855
-0.014792	0.0101408
-0.015359	0.00985542
-0.0159538	0.00962478
-0.0165782	0.00944601
-0.0172369	0.00932138
-0.0179307	0.00925512
-0.0186583	0.00924718
-0.0194158	0.00929003
-0.0202	0.00937249
-0.0210085	0.00948446
-0.0218376	0.00962221
-0.0226796	0.00978113
-0.0235247	0.00995393
-0.0243618	0.0101314
-0.0251872	0.0103054
-0.0260024	0.0104706
-0.0268093	0.0106216
-0.0276012	0.0107532
-0.0283693	0.0108643
-0.0291029	0.0109567
-0.0298016	0.0110349
-0.0304726	0.0111016
-0.0311227	0.011156
-0.0317531	0.0111986
-0.0323623	0.0112313
-0.03295	0.0112581
-0.0335158	0.0112812
-0.034054	0.0113006
-0.0345524	0.0113143
-0.0350021	0.0113191
-0.0354019	0.0113107
-0.0357563	0.0112863
-0.0360671	0.0112491
-0.0363291	0.0112062
-0.0365341	0.0111624
-0.0366778	0.0111157
-0.036764	0.011062
-0.0367997	0.0110019
-0.0367929	0.0109407
-0.0367499	0.0108797
-0.0366743	0.0108129
-0.0365686	0.0107349
-0.0364369	0.0106503
-0.0362875	0.0105729
-0.0361334	0.0105129
-0.0359894	0.0104682
-0.0358627	0.0104318
-0.0357531	0.0104031
-0.0356548	0.0103874
-0.0355638	0.0103878
-0.0354773	0.0104022
-0.0353896	0.0104314
-0.0352916	0.0104866
-0.0351696	0.0105796
-0.0350117	0.0107136
-0.0348144	0.0108809
-0.0345844	0.0110764
-0.0343325	0.0113076
-0.0340679	0.0115873
-0.0337962	0.0119199
-0.0335304	0.0123109
-0.0332709	0.0127391
-0.033027	0.0132011
-0.0328024	0.0136973
-0.0325924	0.0142238
-0.0323901	0.0147699
-0.0321908	0.0153226
-0.0319964	0.0158705
-0.0318089	0.0164087
-0.0316258	0.0169357
-0.0314395	0.0174517
-0.03124	0.0179568
-0.0310218	0.0184505
-0.0307872	0.0189338
-0.0305416	0.0194087
-0.0302883	0.0198743
-0.0300253	0.0203248
-0.0297559	0.0207472
-0.0294872	0.0211317
-0.0292275	0.0214749
-0.0289778	0.0217749
-0.0287281	0.0220235
-0.028467	0.0222081
-0.028191	0.0223197
-0.0279041	0.0223596
-0.0276089	0.0223347
-0.027302	0.0222486
-0.026976	0.0220997
-0.0266285	0.0218922
-0.0262601	0.0216385
-0.0258686	0.0213607
-0.0254482	0.0210722
-0.0249941	0.0207838
-0.0245092	0.0205031
-0.024001	0.0202382
-0.0234773	0.0199938
-0.0229428	0.0197753
-0.022404	0.0195866
-0.0218707	0.0194297
-0.0213528	0.0193015
-0.0208571	0.0191933
-0.0203871	0.0190936
-0.0199453	0.0189954
-0.0195357	0.0188974
-0.0191619	0.0187979
-0.0188298	0.0186982
-0.0185463	0.0185967
-0.0183144	0.0184969
-0.0181316	0.0184063
-0.0179846	0.0183346
-0.0178781	0.0182799
-0.017819	0.0182332
-0.0178147	0.0181856
-0.0178659	0.0181348
-0.017966	0.0180854
-0.0181082	0.0180434
-0.0182878	0.01801
-0.018502	0.0179793
-0.0187454	0.0179413
-0.0190088	0.017887
-0.0192809	0.0178116
-0.0195506	0.0177168
-0.01981	0.0176074
-0.020067	0.0174826
-0.0203143	0.0173447
-0.0205572	0.0171913
-0.0207961	0.0170208
-0.0210272	0.0168346
-0.0212477	0.0166378
-0.0214596	0.0164359
-0.0216663	0.0162313
-0.0218674	0.0160213
-0.0220136	0.0158072
-0.0221408	0.0155877
-0.0222469	0.0153653
-0.0223257	0.015144
-0.0223715	0.0149265
-0.0223838	0.0147142
-0.0223668	0.0145098
-0.0223233	0.0143178
-0.0222508	0.0141407
-0.0221447	0.0139759
-0.0220035	0.0138182
-0.0218284	0.0136638
-0.0216182	0.0135112
-0.0213681	0.0133583
-0.0210707	0.0132025
-0.0207217	0.0130376
-0.0203197	0.0128633
-0.0198628	0.012682
-0.019344	0.0124948
-0.0187584	0.0123001
-0.018106	0.0120925
-0.0173921	0.011865
-0.0166217	0.0116103
-0.0157953	0.0113238
-0.0149114	0.0110055
-0.0139706	0.010662
-0.0129816	0.0102992
-0.0119549	0.00992037
-0.0108986	0.00952767
-0.00981467	0.0091265
-0.00870305	0.00872452
-0.007568	0.00833065
-0.0064206	0.00795132
-0.00527398	0.00758994
-0.00413779	0.00724805
-0.00301724	0.00692709
-0.00191177	0.00662724
-0.000823002	0.00634834
0.000244674	0.00608834
0.00128535	0.00584565
0.00229322	0.00561877
0.00326484	0.00540871
0.00419907	0.00522003
0.00509584	0.00505716
0.00595355	0.00492228
0.00676711	0.00481399
0.0075274	0.00473024
0.00822715	0.00467157
0.0088646	0.00464022
0.00944237	0.00463658
0.0099662	0.00465473
0.01044	0.00468619
0.0108644	0.00472502
0.0112386	0.00476895
0.0115649	0.0048187
0.0118493	0.00487494
0.0121036	0.00493586
0.0123389	0.0049966
0.0125609	0.00505065
0.0127693	0.00509242
0.0129586	0.00511967
0.0131275	0.005132
0.0132757	0.00513046
0.0134044	0.00511733

## Sheet: Panel B
Contra_invalid	Ipsi_invalid	Contra_valid	Ipsi_valid
0.0176594	0.000440389	0.0916021	-0.00247237
-0.0232539	-0.00399827	0.0711307	-0.0129948
-0.0924348	-0.0290263	0.0343519	-0.0493043
-0.141395	-0.0352312	0.00302535	-0.0901361
-0.132969	0.0104199	-0.0059317	-0.104765
-0.0689633	0.105108	0.0061782	-0.0783141
0.0129233	0.207317	0.0204053	-0.0258889
0.0694434	0.26412	0.0157244	0.0171894
0.0835423	0.247981	-0.01214	0.0222335
0.0717875	0.175161	-0.0442288	-0.0100847
0.0637843	0.0926889	-0.0507666	-0.049531
0.0740995	0.0454363	-0.013697	-0.0589572
0.0922511	0.0487523	0.0582822	-0.0219233
0.0981961	0.0851159	0.134321	0.046033
0.0864845	0.12273	0.182201	0.110071
0.074228	0.137915	0.188916	0.141225
0.0838169	0.124107	0.165345	0.134108
0.116249	0.0851501	0.132916	0.105117
0.141815	0.0247483	0.105022	0.0759088
0.120526	-0.0552378	0.079292	0.0576271
0.03731	-0.146715	0.0461394	0.0480437
-0.0786498	-0.228519	0.00404066	0.0407173
-0.169887	-0.271957	-0.0338753	0.0349913
-0.191645	-0.257885	-0.0489504	0.0367611
-0.145264	-0.192009	-0.0338897	0.0502497
-0.0762978	-0.104399	-0.00167473	0.0700875
-0.0386824	-0.0317721	0.0225991	0.082395
-0.0544843	0.00436463	0.0208011	0.0745597
-0.101886	0.00703921	-0.00450442	0.0449772
-0.139269	-0.00509595	-0.0336313	0.00415525
-0.142357	-0.0152171	-0.0473987	-0.0332658
-0.121439	-0.0186891	-0.043145	-0.0579847
-0.10496	-0.0190053	-0.0350043	-0.0690668
-0.106829	-0.0164947	-0.0386151	-0.0696445
-0.109412	-0.00348164	-0.0546664	-0.0615104
-0.0792179	0.027949	-0.0668685	-0.0448028
-0.00140678	0.0734377	-0.0568462	-0.0223122
0.0994157	0.11346	-0.0227696	-0.00202437
0.173443	0.1261	0.015534	0.00705505
0.184719	0.105746	0.0306267	0.00300405
0.141203	0.0699114	0.0093225	-0.00560346
0.0884011	0.0453117	-0.0363475	-0.00655985
0.0706937	0.0432658	-0.0786083	0.00347023
0.0935145	0.0463436	-0.0958437	0.0127951
0.119793	0.0206042	-0.0883697	0.00309302
0.104329	-0.0543027	-0.0752685	-0.0327446
0.0360739	-0.162266	-0.0761752	-0.0791651
-0.049376	-0.25654	-0.094604	-0.105702
-0.0988212	-0.292323	-0.116999	-0.090501
-0.0868029	-0.260558	-0.126957	-0.0406079
-0.0369854	-0.194657	-0.12059	0.0100204
-0.000267099	-0.143744	-0.109163	0.0258889
-0.00903059	-0.13434	-0.107896	-0.00129951
-0.0488644	-0.152581	-0.12285	-0.0456905
-0.0738474	-0.161421	-0.148598	-0.069843
-0.0518791	-0.136619	-0.177522	-0.0583467
0.00195429	-0.0886673	-0.209123	-0.0324208
0.0366859	-0.0505744	-0.247652	-0.0305266
0.0138112	-0.0429943	-0.289416	-0.0704356
-0.0508611	-0.0503686	-0.314423	-0.127184
-0.0932972	-0.0334154	-0.296015	-0.150141
-0.0556068	0.0300707	-0.225124	-0.108104
0.0564284	0.113326	-0.127694	-0.0230515
0.166689	0.152345	-0.0533287	0.042207
0.18775	0.100393	-0.0352191	0.0398906
0.103431	-0.0156773	-0.0494258	-0.00643898
0.00617579	-0.0876406	-0.0105488	0.00385562
0.0500743	0.0160769	0.181537	0.188126
0.34554	0.361194	0.568994	0.591797
0.870868	0.890803	1.08849	1.13729
1.46836	1.44558	1.58843	1.65367
1.93183	1.85059	1.90662	1.9715
2.12483	2.0096	1.959	2.01776
2.04705	1.9425	1.77968	1.84445
1.80638	1.74464	1.4853	1.57356
1.52458	1.50352	1.19024	1.30225
1.24984	1.23651	0.93259	1.03911
0.938045	0.891818	0.660354	0.714038
0.507485	0.404476	0.281877	0.246875
-0.0830295	-0.241239	-0.260734	-0.382565
-0.794735	-0.991019	-0.948257	-1.11525
-1.53375	-1.75267	-1.69687	-1.85237
-2.21396	-2.45129	-2.40983	-2.51587
-2.80593	-3.06386	-3.02687	-3.08185
-3.33667	-3.61099	-3.53873	-3.56703
-3.84698	-4.11897	-3.96525	-3.98895
-4.34415	-4.58549	-4.32191	-4.33835
-4.78585	-4.97357	-4.60171	-4.5847
-5.10237	-5.23256	-4.78115	-4.70364
-5.23528	-5.32467	-4.8376	-4.69581
-5.16309	-5.23698	-4.76044	-4.5787
-4.901	-4.97582	-4.54918	-4.36108
-4.48348	-4.55609	-4.20674	-4.02786
-3.94833	-3.99868	-3.73969	-3.55403
-3.33238	-3.33662	-3.16733	-2.93857
-2.67498	-2.61927	-2.52996	-2.22864
-2.01872	-1.90473	-1.8844	-1.50998
-1.40255	-1.24238	-1.28573	-0.867197
-0.852118	-0.658095	-0.767156	-0.343071
-0.375957	-0.153616	-0.332751	0.0729464
0.0292203	0.280211	0.0319415	0.420458
0.369329	0.648059	0.34103	0.729831
0.64745	0.944821	0.596344	1.00042
0.864858	1.16251	0.79032	1.20918
1.02475	1.30066	0.918259	1.33722
1.1335	1.36978	0.987306	1.38889
1.19891	1.38603	1.01435	1.38823
1.22927	1.36392	1.01644	1.35966
1.23619	1.31524	1.00413	1.31353
1.23804	1.25403	0.984173	1.24996
1.2576	1.19968	0.967574	1.17521
1.31162	1.17144	0.972866	1.11194
1.3993	1.17695	1.019	1.09045
1.50117	1.20642	1.11292	1.12725
1.59335	1.24085	1.24357	1.2107
1.66817	1.27043	1.38935	1.30881
1.74383	1.30722	1.53371	1.39467
1.85194	1.37865	1.67539	1.46807
2.01052	1.50425	1.82363	1.5542
2.20464	1.6749	1.98244	1.67961
2.39363	1.85473	2.13884	1.84594
2.54218	2.00777	2.26745	2.02432
2.65072	2.12866	2.34953	2.17607
2.75739	2.24979	2.39032	2.28235
2.90581	2.41462	2.41801	2.35775
3.10251	2.6363	2.46263	2.43633
3.30027	2.87632	2.53079	2.54212
3.42567	3.06526	2.59783	2.66884
3.43349	3.15352	2.62566	2.78543
3.34611	3.15302	2.59346	2.86151
3.24431	3.13438	2.5168	2.89079
3.2126	3.17723	2.43873	2.89318
3.27878	3.30981	2.39896	2.89529
3.39351	3.48429	2.40463	2.90751
3.46615	3.6087	2.42565	2.91697
3.42992	3.61227	2.41786	2.90103
3.28761	3.49514	2.35566	2.84781
3.10524	3.32569	2.24903	2.76522
2.96174	3.18938	2.13307	2.67199
2.89562	3.13013	2.04047	2.58057
2.88832	3.12833	1.97977	2.4889
2.89215	3.12867	1.93611	2.38876
2.87541	3.09111	1.89155	2.28243
2.84642	3.02234	1.84628	2.19084
2.84004	2.96484	1.82235	2.14407
2.88242	2.95698	1.84662	2.16053
2.96703	3.0008	1.92713	2.23193
3.06202	3.06433	2.042	2.32683
3.14022	3.11422	2.1499	2.41008
3.20328	3.1476	2.2144	2.46289

## Sheet: Panel C
Valid	Invalid
-0.0411293	1.10098
-1.09044	0.86608
0.241375	1.06845
0.735897	2.05387
0.500756	-0.454015
0.634175	-0.187228
-0.443433	-0.731215
0.0661651	0.878368
0.714906	0.0781085
0.68133	-0.514088
0.19996	0.415932
-1.5011	0.0338928
-1.00989	-0.180268
-0.185227	0.905998
0.928604	0.951778
-0.713778	-0.350723
0.652131	0.0540359
0.579055	0.357834
-1.15341	-1.16257
0.766548	0.0309685
0.555149	0.989305
-1.45986	-0.838969
1.02332	0.916656
-0.304747	0.377462
0.688412	0.407382
-0.523122	-0.197931
0.790139	2.06243
0.175326	-0.0136653
-0.714388	1.20792
0.0211702	0.346817
