# Supplementary material for: Suppression of distracting inputs by visual-spatial cues is driven by anticipatory alpha activity
Source: PLoS Biol. 2023 Mar 8;21(3):e3002014. doi: 10.1371/journal.pbio.3002014 (PMC10027229; doi:10.1371/journal.pbio.3002014)
Supplement: S4 Data — (XLSX) [file pbio.3002014.s005.xlsx]

## Sheet: Panel B
High	Low	Null
0.107128	0.077849	0.022892
-0.002358	-0.002747	0.01414
0.031496	0.044869	-0.023288
-0.016166	0.023358	-0.002563
0.021478	0.024268	-0.058454
0.101513	0.049837	0.026553
0.07191	0.062147	0.064575
0.060627	0.073932	-0.017196
-0.00946	0.041118	-0.023122
0.056363	0.034509	-0.030405
0.100097	0.069304	0.002098
-0.010303	0.127455	-0.113459
0.086655	0.045087	-0.043065
0.016339	0.071581	-0.096352
0.074376	-0.032635	-0.034516
0.07329	0.058974	-0.072478
-0.027819	-0.0427	-0.106696
0.006959	0.04967	0.01893
-0.006484	0.034463	-0.111
0.043007	0.10117	-0.008748
0.041117	0.07232	-0.100398
0.012738	0.055952	0.023138
0.013294	0.012674	-0.078313
-0.002499	0.00343	-0.04635
-0.049991	0.034141	-0.11045
0.012796	0.005618	-0.056331

## Sheet: Panel C
High_wave	Low_wave	High	Low
0.0222886	-0.00814502	-0.109687	-0.0741336
0.022107	-0.00795441	-0.11229	0.131634
0.0219266	-0.00776325	-0.156213	0.0287502
0.0217508	-0.0075681	-0.175194	0.0885431
0.02158	-0.0073704	-0.054499	0.0538233
0.0214105	-0.00717589	0.0188334	0.037731
0.0212363	-0.00698817	-0.130717	0.0219546
0.0210518	-0.00680503	-0.082632	0.146989
0.0208541	-0.00662207	-0.191679	0.0425061
0.0206421	-0.00643904	0.043729	0.0837527
0.0204168	-0.00626101	-0.13279	-0.0012788
0.0201818	-0.00609347	-0.152294	-0.0553741
0.0199424	-0.00593783	0.045422	0.187962
0.0197036	-0.00579239	-0.0780358	0.0832385
0.0194678	-0.00565632	-0.0979684	-0.0288443
0.0192358	-0.00553093	-0.0092401	0.058309
0.0190085	-0.00541674	-0.0330458	0.0290389
0.0187891	-0.00531092	-0.0221087	0.0490942
0.0185823	-0.00520913	-0.0066512	0.0746805
0.0183901	-0.00510946	-0.085734	0.0375636
0.0182101	-0.00501377	0.02732	-0.0346023
0.0180352	-0.00492463	-0.149138	-0.00839688
0.0178557	-0.00484214	-0.0095499	0.0501838
0.0176635	-0.00476403	-0.223298	0.117137
0.0174531	-0.00468859	-0.0829502	0.00601015
0.0172226	-0.00461614	-0.0802641	0.0450509
0.0169723	-0.00454777
0.0167044	-0.00448342
0.0164229	-0.00442188
0.0161321	-0.00436223
0.0158345	-0.00430451
0.0155295	-0.00424912
0.0152155	-0.00419636
0.0148936	-0.00414684
0.0145706	-0.00410185
0.0142561	-0.00406251
0.0139576	-0.00402827
0.0136772	-0.00399656
0.0134146	-0.00396414
0.0131714	-0.00392864
0.0129514	-0.00388897
0.0127542	-0.00384438
0.0125705	-0.00379313
0.0123844	-0.0037316
0.0121837	-0.0036544
0.011966	-0.00355596
0.011737	-0.00343296
0.0115013	-0.00328613
0.0112571	-0.00311943
0.0109991	-0.00293733
0.0107246	-0.00274252
0.0104363	-0.00253615
0.0101371	-0.00231954
0.00982593	-0.00209467
0.00949809	-0.00186313
0.00915163	-0.00162506
0.00879108	-0.00137949
0.0084244	-0.00112527
0.00805596	-0.00086097
0.00768268	-0.000584505
0.00729697	-0.000294057
0.00689276	1.04394e-05
0.0064685	0.000327753
0.00602481	0.000658165
0.00556062	0.00100511
0.00507225	0.00137263
0.004556	0.00176089
0.00401014	0.00216514
0.00343396	0.00257933
0.0028256	0.00299943
0.0021825	0.00342206
0.00150469	0.00384091
0.000797089	0.00424688
6.73896e-05	0.00463278
-0.00067924	0.00499612
-0.00144345	0.0053358
-0.00226216	0.00568373
-0.00309015	0.00598812
-0.00392513	0.00624424
-0.00476369	0.00645586
-0.00560102	0.00662952
-0.00643068	0.00676692
-0.0072461	0.00686487
-0.00804367	0.00692253
-0.00882425	0.00694639
-0.0095911	0.00694634
-0.010346	0.00692781
-0.0110875	0.00688986
-0.0118121	0.00683134
-0.0125124	0.0067429
-0.0131969	0.00664946
-0.0138634	0.00655382
-0.0145068	0.00645271
-0.0151217	0.0063418
-0.0157061	0.00622123
-0.0162641	0.00609579
-0.0168027	0.00597042
-0.017325	0.00584641
-0.017825	0.00572144
-0.0182898	0.00559224
-0.0187066	0.0054567
-0.0190696	0.0053144
-0.0193799	0.00516649
-0.0196387	0.00501503
-0.0198436	0.00486219
-0.019991	0.00470965
-0.0200828	0.0045584
-0.0201269	0.00440866
-0.0201329	0.00425999
-0.0201105	0.00411519
-0.0200513	0.00397485
-0.0199622	0.00384486
-0.0198518	0.00373512
-0.019724	0.00365414
-0.0195753	0.00360372
-0.0193988	0.00357901
-0.0191935	0.00357349
-0.0189684	0.00358344
-0.0187369	0.00360739
-0.0185072	0.00364237
-0.0182794	0.00368196
-0.0180496	0.00371888
-0.0178154	0.00374923
-0.0175758	0.00377406
-0.0173292	0.00379702
-0.0170738	0.00382098
-0.0168109	0.00384649
-0.0165461	0.00387293
-0.0162856	0.00390112
-0.0160322	0.00393491
-0.0157853	0.00398023
-0.0155467	0.00404207
-0.0153235	0.00412202
-0.0151245	0.00421884
-0.0149533	0.0043313
-0.0148082	0.00446008
-0.0146868	0.00460621
-0.0145908	0.00476797
-0.0145246	0.00494026
-0.0144892	0.00511783
-0.0144777	0.00529888
-0.014479	0.00548466
-0.0144837	0.00567557
-0.0144857	0.00586821
-0.0144772	0.00605682
-0.0144429	0.00623769
-0.0143655	0.00641199
-0.0142373	0.00658424
-0.0140646	0.00675808
-0.0138551	0.00693277
-0.0136048	0.00710344
-0.0133018	0.00726476
-0.0129413	0.007415
-0.0125311	0.00755678
-0.01208	0.00769358
-0.0115867	0.0078254
-0.011045	0.0079479
-0.0104547	0.0080557
-0.00982267	0.00814594
-0.00915235	0.00821806
-0.00843759	0.00827035
-0.00766845	0.00829777
-0.00684203	0.008294
-0.00596589	0.00825551
-0.00505091	0.00818321
-0.0040999	0.00808033
-0.00310192	0.00794929
-0.0020385	0.00779073
-0.000897433	0.00760477
0.000316748	0.00739211
0.00158415	0.00715433
0.00288023	0.00689438
0.00418642	0.00661794
0.00549373	0.00633348
0.00680017	0.00604915
0.0081069	0.00576821
0.00941591	0.00548749
0.0107291	0.00520092
0.0120479	0.00490522
0.0133725	0.00460317
0.0147021	0.00430294
0.0160368	0.00401512
0.0173791	0.00374939
0.0187344	0.00351134
0.0201055	0.00330044
0.0214876	0.00311176
0.0228686	0.00294154
0.0242365	0.00279226
0.0255867	0.00267141
0.0269192	0.00258504
0.0282296	0.00253372
0.029505	0.00251653
0.0307314	0.00253843
0.0319054	0.00261077
0.0330341	0.00274204
0.0341235	0.00292884
0.0351697	0.00315761
0.0361629	0.00341541
0.0370997	0.00369764
0.0379867	0.00400529
0.0388311	0.00433795
0.039632	0.0046922
0.0403818	0.00506563
0.0410748	0.00545808
0.0417082	0.00586677
0.0422739	0.00628268
0.0427548	0.00669519
0.0431334	0.00710024
0.043403	0.00750068
0.0435669	0.00789731
0.0436259	0.00828225
0.0435731	0.00864474
0.0434038	0.00898341
0.0431274	0.00930887
0.0427649	0.00963161
0.0423321	0.00994815
0.0418289	0.0102419
0.0412485	0.0104975
0.0405916	0.0107119
0.0398697	0.0108892
0.0390933	0.0110284
0.0382642	0.0111184
0.0373815	0.0111474
0.0364505	0.0111138
0.0354828	0.0110261
0.0344865	0.0108933
0.0334614	0.0107189
0.0324057	0.0105037
0.0313237	0.0102524
0.0302247	0.00997108
0.0291165	0.00965962
0.0280024	0.00930875
0.0268859	0.00890668
0.0257736	0.0084486
0.0246702	0.00793877
0.0235745	0.00738478
0.0224837	0.00679255
0.0214038	0.00616688
0.0203519	0.00551347
0.0193471	0.00483624
0.018398	0.00413237
0.0175005	0.00339289
0.0166461	0.00261121
0.0158296	0.00179144
0.0150502	0.000947571
0.014307	9.477e-05
0.0135994	-0.000757789
0.0129294	-0.00160618
0.0123013	-0.00244696
0.0117167	-0.00327537
0.0111701	-0.00408751
0.0106516	-0.0048813
0.0101541	-0.00565441
0.00967773	-0.00640317
0.00922488	-0.00712604
0.00879299	-0.00782715
0.00837371	-0.00851302
0.0079594	-0.00918343
0.00754835	-0.00982739
0.00714113	-0.0104308
0.00673293	-0.0109888
0.00631336	-0.0115082
0.0058768	-0.0119963
0.00543173	-0.01245
0.00499637	-0.0128572
0.00458425	-0.0132096
0.00419652	-0.0135097
0.00383053	-0.0137635
0.00349408	-0.0139686
0.00320787	-0.0141148
0.00299337	-0.014196
0.00286102	-0.0142196
0.00281123	-0.0142001
0.00284376	-0.0141439
0.00296067	-0.014045
0.00315881	-0.0138961
0.00342328	-0.0137013
0.0037327	-0.0134739
0.0040708	-0.0132227
0.00443035	-0.0129447
0.00480633	-0.0126324
0.00518995	-0.012286
0.00557247	-0.0119144
0.0059524	-0.0115261
0.00633416	-0.0111225
0.00671864	-0.0107016
0.00709818	-0.0102656
0.00746322	-0.00982113
0.00781222	-0.0093719
0.00815196	-0.00891586
0.00848798	-0.00845206
0.00881705	-0.00798787
0.00912971	-0.00753594
0.00941829	-0.00710309
0.00968074	-0.00668505
0.00991758	-0.00627398
0.0101279	-0.00586971
0.0103088	-0.00548127
0.0104573	-0.00511712
0.0105708	-0.00477577
0.0106476	-0.00444717
0.0106882	-0.00412228
0.0106963	-0.00379983
0.0106788	-0.00348497
0.0106417	-0.00318383
0.0105897	-0.00290037
0.0105277	-0.00263655
0.0104613	-0.00239268
0.0103942	-0.00216678
0.0103228	-0.00195507
0.0102364	-0.00175454
0.0101246	-0.00156502
0.00998523	-0.00138781
0.00982291	-0.00122226
0.00963944	-0.00106389
0.00942643	-0.000905793
0.00916842	-0.000741024
0.00885372	-0.000563686
0.00848207	-0.000368026
0.0080621	-0.000147015
0.00760263	0.000108079
0.0071071	0.000406623
0.00657524	0.000756791
0.00600812	0.00116407
0.00541	0.0016307
0.00478618	0.00215587
0.00414067	0.0027366
0.00347734	0.0033688
0.00280256	0.00404839
0.00212431	0.0047714
0.00144702	0.00553286
0.000767186	0.00632583
7.52067e-05	0.00714262
-0.000637839	0.00797764
-0.00137502	0.00882831
-0.00213448	0.0096924
-0.00291433	0.0105644
-0.0037157	0.0114353
-0.00454145	0.0122965
-0.0053932	0.0131433
-0.0062702	0.0139743
-0.0071706	0.0147881
-0.00809251	0.0155817
-0.00903295	0.0163519
-0.00998561	0.0170983
-0.0109406	0.0178223
-0.0118881	0.0185267
-0.0128227	0.0192142
-0.0137456	0.0198878
-0.0146582	0.0205506
-0.0155562	0.0212042
-0.0164285	0.0218488
-0.0172653	0.0224834
-0.0180654	0.0231063
-0.0188358	0.023713
-0.0195832	0.0242957
-0.0203098	0.0248459
-0.021016	0.0253599
-0.0217054	0.0258387
-0.0223836	0.0262841
-0.0230513	0.0266933
-0.0237027	0.0270612
-0.0243332	0.0273863
-0.0249483	0.0276725
-0.0255609	0.0279252
-0.0261796	0.0281455
-0.0268007	0.0283305
-0.027414	0.0284786
-0.0280147	0.0285919
-0.0286072	0.0286722
-0.029197	0.0287163
-0.0297811	0.0287185
-0.0303475	0.0286772
-0.0308855	0.028598
-0.0313937	0.0284885
-0.0318784	0.0283513
-0.0323447	0.0281829
-0.0327905	0.0279798
-0.033209	0.0277429
-0.0335952	0.027474
-0.0339504	0.0271712
-0.0342813	0.0268297
-0.0345963	0.026449
-0.0349012	0.0260364
-0.0351973	0.0256019
-0.0354812	0.0251496
-0.0357463	0.0246765
-0.0359854	0.0241799
-0.0361921	0.0236645
-0.0363605	0.023141
-0.0364859	0.0226165
-0.0365667	0.0220897
-0.0366059	0.0215559
-0.0366082	0.0210157
-0.036573	0.020477
-0.0364903	0.019949
-0.0363453	0.019434
-0.0361283	0.0189283
-0.035842	0.0184296
-0.0354971	0.0179431
-0.0351041	0.0174793
-0.0346682	0.0170459
-0.034193	0.0166442
-0.0336864	0.0162721
-0.0331865	0.0159294
-0.0326742	0.0156253
-0.0321488	0.015368
-0.03161	0.0151606
-0.0310635	0.015002
-0.0305187	0.0148921
-0.0299817	0.014832
-0.0294509	0.0148205
-0.0289207	0.0148495
-0.0283886	0.0149081
-0.0278559	0.0149901
-0.0273228	0.015098
-0.0267824	0.0152368
-0.0262248	0.0154066
-0.0256454	0.0156024
-0.0250494	0.0158202
-0.0244484	0.0160616
-0.0238525	0.0163296
-0.0232673	0.0166203
-0.0226963	0.016922
-0.022145	0.0172143
-0.0216127	0.0175014
-0.0211042	0.0177889
-0.0206237	0.0180814
-0.020174	0.0183761
-0.0197563	0.0186645
-0.019371	0.018939
-0.0190203	0.0191946
-0.0187074	0.019426
-0.018435	0.0196255
-0.018203	0.0197851
-0.0180089	0.0199019
-0.0178507	0.0199786
-0.0177285	0.0200208
-0.0176424	0.0200703
-0.0175918	0.0200992
-0.0175754	0.0201103
-0.0175996	0.0201072
-0.0176765	0.0200912
-0.0178141	0.0200591
-0.018011	0.0200049
-0.0182607	0.0199245
-0.0185597	0.0198193
-0.0189104	0.0196945
-0.0193157	0.019555
-0.0197733	0.0194024
-0.0202754	0.0192371
-0.0208135	0.0190609
-0.0213819	0.0188778
-0.0219773	0.0186905
-0.0225966	0.0184985
-0.0232349	0.018299
-0.0238872	0.0180913
-0.0245495	0.017878
-0.02522	0.0176621
-0.0258973	0.0174451
-0.0265791	0.0172274
-0.0272603	0.0170121
-0.0279343	0.0168046
-0.0285968	0.0166076
-0.0292467	0.0164183
-0.0298833	0.0162326
-0.0305028	0.016053
-0.0310968	0.0158897
-0.0316577	0.0157529
-0.0321824	0.0156433
-0.0326715	0.0155528
-0.0331242	0.0154739
-0.033535	0.0154068
-0.0338976	0.0153565
-0.0342104	0.0153252
-0.0344788	0.0153083
-0.034711	0.0152977
-0.034912	0.0152849
-0.0350821	0.0152597
-0.0352208	0.0152082
-0.0353282	0.0151156
-0.0354048	0.0149724
-0.0354491	0.014778
-0.0354583	0.0145364
-0.035431	0.01425
-0.0353694	0.0139177
-0.0352775	0.0135392
-0.0351575	0.0131187
-0.0350102	0.0126643
-0.034837	0.0121831
-0.0346425	0.0116786
-0.0344333	0.011152
-0.0342152	0.0106049
-0.0339929	0.0100401
-0.0337722	0.00946149
-0.0335613	0.00887228
-0.0333692	0.00827507
-0.0332016	0.00767211
-0.0330577	0.00706594
-0.0329311	0.00646001
-0.0328136	0.00585869
-0.0326991	0.00526629
-0.0325848	0.00468541
-0.0324697	0.0041164
-0.0323516	0.00355854
-0.0322262	0.00301176
-0.0320878	0.00247698
-0.0319321	0.00195486
-0.0317578	0.00144499
-0.0315665	0.000947109
-0.03136	0.000463304
-0.0311404	-1.74765e-06
-0.0309111	-0.000443326

## Sheet: Panel D
High_Contra	High_Ipsi	Low_Contra	Low_Ipsi	Null_Contra	Null_Ipsi
-0.127626	-0.00712401	0.114986	-0.0278402	-0.211904	0.157659
-0.139159	0.0375813	0.160295	0.0220016	-0.160112	0.19229
-0.1577	0.0450013	0.171221	0.0564197	-0.0998747	0.144681
-0.158651	0.0205819	0.139957	0.0559381	-0.0436836	0.0219848
-0.127601	-0.00803436	0.0896529	0.0233467	0.00894989	-0.109078
-0.0706297	-0.0105697	0.0524025	-0.0223517	0.0626495	-0.168335
-0.00706701	0.0243321	0.0445143	-0.059369	0.111977	-0.12014
0.0479328	0.081904	0.0588476	-0.0732949	0.137471	0.00163238
0.095274	0.133316	0.0771985	-0.0595863	0.11883	0.120138
0.14798	0.156897	0.0885586	-0.0214358	0.0558878	0.171781
0.215433	0.151942	0.096204	0.0322572	-0.0211453	0.148379
0.290352	0.135517	0.109098	0.0881277	-0.063858	0.095071
0.350646	0.126632	0.128415	0.131814	-0.0340821	0.0699698
0.375086	0.131564	0.143822	0.15497	0.0713617	0.0999653
0.35932	0.141567	0.14357	0.161522	0.217673	0.165902
0.318219	0.143003	0.128067	0.166079	0.352603	0.223169
0.272543	0.12986	0.112388	0.182314	0.435151	0.23555
0.231731	0.107945	0.113463	0.208699	0.4528	0.194144
0.188117	0.0883202	0.13287	0.224203	0.418702	0.111502
0.127589	0.0768785	0.151761	0.200811	0.356098	0.00456386
0.046694	0.0693769	0.144484	0.125913	0.284545	-0.11318
-0.0399833	0.055492	0.100392	0.0172497	0.216486	-0.224273
-0.109789	0.0274568	0.0347117	-0.083628	0.160753	-0.298398
-0.150891	-0.0143004	-0.0222213	-0.137305	0.123956	-0.300097
-0.17259	-0.0622508	-0.0492528	-0.133211	0.105951	-0.214615
-0.196291	-0.107007	-0.0515183	-0.0960254	0.0953854	-0.07133
-0.233758	-0.141412	-0.0549277	-0.0657812	0.0743596	0.0609584
-0.272035	-0.161037	-0.0819826	-0.0667906	0.0329852	0.112583
-0.280326	-0.163252	-0.129663	-0.0901614	-0.017481	0.0613623
-0.235525	-0.148235	-0.169246	-0.103956	-0.0473901	-0.046724
-0.145513	-0.121769	-0.169434	-0.0822798	-0.0303576	-0.124706
-0.048887	-0.0956347	-0.123692	-0.028653	0.0308228	-0.103604
0.0116008	-0.0820674	-0.058173	0.0262323	0.0965127	0.0190491
0.0217429	-0.0844773	-0.0125846	0.0503786	0.111947	0.177267
0.00734727	-0.0922174	-0.00943991	0.0375296	0.045882	0.282562
0.0130757	-0.086076	-0.0374306	0.0116678	-0.0826708	0.283221
0.064336	-0.0527502	-0.062964	0.0047346	-0.212525	0.193657
0.143427	0.00240548	-0.0599275	0.0270468	-0.28027	0.0755385
0.200982	0.0558923	-0.032144	0.0569252	-0.263505	-0.0101968
0.194998	0.081637	-0.00931612	0.05967	-0.194646	-0.041728
0.125921	0.0703879	-0.0202753	0.019886	-0.134704	-0.0387342
0.038034	0.036928	-0.0670404	-0.0417337	-0.127548	-0.034131
-0.0154643	0.00798639	-0.122417	-0.0836088	-0.170281	-0.0439003
-0.0156989	-0.000116722	-0.153159	-0.0789258	-0.221765	-0.0604356
0.00645555	0.00462019	-0.148198	-0.0409636	-0.240332	-0.070344
-0.00335926	-0.00295135	-0.126945	-0.0144975	-0.218687	-0.0754148
-0.0760575	-0.0420668	-0.12031	-0.0384068	-0.187841	-0.0948607
-0.190839	-0.10679	-0.141482	-0.11064	-0.188781	-0.146895
-0.290243	-0.168171	-0.172868	-0.186738	-0.237422	-0.22838
-0.326852	-0.197274	-0.181405	-0.215523	-0.312665	-0.3132
-0.3023	-0.18944	-0.148862	-0.18303	-0.376208	-0.37188
-0.264475	-0.16748	-0.0896806	-0.126625	-0.405125	-0.394452
-0.263878	-0.1592	-0.0393793	-0.104968	-0.408189	-0.395251
-0.30605	-0.168334	-0.0229985	-0.147232	-0.412747	-0.395597
-0.342582	-0.166471	-0.0320396	-0.224687	-0.435824	-0.401728
-0.311838	-0.117221	-0.0321024	-0.270947	-0.466887	-0.400046
-0.197203	-0.0148123	0.0036996	-0.236528	-0.478028	-0.374767
-0.0522946	0.097411	0.0649814	-0.132588	-0.451238	-0.330057
0.0330931	0.15048	0.106699	-0.0253747	-0.396077	-0.292552
0.00333127	0.10258	0.0856097	0.016751	-0.34007	-0.288183
-0.112986	-0.0201702	0.000936219	-0.019417	-0.300564	-0.313843
-0.217811	-0.132542	-0.0974798	-0.079822	-0.266062	-0.333565
-0.216772	-0.148986	-0.144676	-0.0892904	-0.207743	-0.308761
-0.0942767	-0.0498289	-0.112463	-0.0186101	-0.112779	-0.238401
0.0724845	0.100203	-0.0323299	0.0865659	-0.00640024	-0.168906
0.178245	0.203728	0.0356627	0.146025	0.0655628	-0.154109
0.186515	0.219409	0.0677621	0.127467	0.0877085	-0.190156
0.180673	0.218625	0.121486	0.103027	0.117725	-0.18125
0.320697	0.35725	0.315422	0.224099	0.274734	0.0212578
0.727758	0.770266	0.746575	0.61928	0.664869	0.518126
1.37766	1.45842	1.4	1.28381	1.28862	1.26613
2.08413	2.25039	2.11967	2.04431	1.99984	2.06213
2.5913	2.87635	2.67135	2.63429	2.55836	2.63289
2.71627	3.11136	2.86331	2.83709	2.7531	2.78006
2.44565	2.89569	2.64745	2.60239	2.5177	2.48571
1.9227	2.35303	2.13395	2.05895	1.95995	1.90637
1.33942	1.69724	1.5119	1.41808	1.28385	1.2607
0.813146	1.09424	0.931546	0.837474	0.657859	0.689891
0.332581	0.572946	0.427442	0.338748	0.120258	0.186868
-0.197361	0.0400322	-0.0716316	-0.17178	-0.416053	-0.362677
-0.855182	-0.621772	-0.662571	-0.804598	-1.07	-1.06606
-1.62604	-1.44852	-1.38063	-1.58839	-1.88314	-1.92462
-2.4028	-2.35751	-2.16606	-2.44092	-2.77477	-2.82083
-3.05694	-3.19768	-2.90167	-3.22247	-3.58957	-3.59419
-3.5207	-3.84428	-3.48687	-3.82472	-4.19685	-4.14388
-3.81962	-4.2674	-3.8927	-4.22822	-4.56602	-4.48197
-4.03752	-4.52995	-4.16298	-4.49258	-4.76645	-4.70409
-4.24737	-4.72547	-4.36854	-4.69616	-4.89942	-4.90758
-4.46206	-4.90675	-4.55287	-4.87547	-5.01864	-5.12116
-4.63661	-5.05575	-4.70638	-5.00662	-5.09819	-5.29382
-4.7105	-5.10842	-4.78024	-5.03331	-5.06541	-5.34127
-4.65046	-5.00678	-4.72192	-4.91141	-4.8659	-5.20759
-4.46153	-4.7364	-4.50431	-4.63426	-4.50786	-4.8961
-4.16524	-4.32575	-4.13266	-4.22532	-4.05436	-4.45472
-3.77194	-3.81709	-3.63324	-3.71364	-3.57534	-3.93672
-3.27501	-3.23842	-3.03904	-3.11793	-3.10017	-3.37158
-2.67147	-2.59925	-2.38367	-2.45201	-2.60669	-2.76432
-1.98802	-1.90901	-1.70259	-1.7418	-2.05153	-2.11546
-1.28573	-1.19749	-1.03377	-1.03357	-1.41504	-1.43961
-0.635827	-0.516423	-0.412195	-0.381854	-0.726842	-0.767586
-0.0840867	0.0804008	0.138646	0.174666	-0.05565	-0.135069
0.367849	0.562657	0.610612	0.629499	0.525488	0.428769
0.74972	0.933994	1.00597	1.00301	0.972944	0.903462
1.08927	1.21974	1.32768	1.31948	1.28485	1.27319
1.38529	1.44228	1.57331	1.58503	1.48957	1.52593
1.60802	1.60368	1.73784	1.78342	1.62294	1.65988
1.72541	1.68851	1.82235	1.89187	1.70978	1.6909
1.73331	1.68353	1.84051	1.90349	1.75774	1.65098
1.66597	1.59843	1.81671	1.83848	1.7623	1.57503
1.57923	1.47124	1.77694	1.73675	1.717	1.48535
1.51987	1.35406	1.73924	1.63852	1.62331	1.38678
1.50356	1.2882	1.7101	1.56745	1.49649	1.27666
1.5151	1.28519	1.6879	1.52642	1.36487	1.16068
1.52762	1.32521	1.66924	1.50585	1.2619	1.0594
1.52506	1.37389	1.65361	1.49613	1.21358	0.999104
1.51325	1.4066	1.64505	1.49574	1.22856	0.995003
1.51562	1.42574	1.65248	1.51206	1.2976	1.04236
1.56001	1.46075	1.68941	1.55724	1.40396	1.124
1.6661	1.55061	1.77148	1.64252	1.53697	1.22704
1.83851	1.71928	1.90964	1.77314	1.69773	1.35306
2.0657	1.95896	2.1009	1.94448	1.89187	1.51204
2.32274	2.23207	2.3234	2.14131	2.11562	1.70665
2.57764	2.49173	2.5429	2.34257	2.34917	1.9235
2.80118	2.70806	2.73017	2.53139	2.56606	2.14163
2.97729	2.88275	2.87869	2.70492	2.75251	2.35044
3.10782	3.04101	3.0083	2.87597	2.91913	2.55782
3.20708	3.20565	3.14839	3.06188	3.09064	2.7758
3.28826	3.37204	3.31023	3.26618	3.27754	2.99387
3.35159	3.50423	3.46902	3.46647	3.45283	3.16625
3.38485	3.5585	3.57261	3.62063	3.55795	3.23366
3.37755	3.51947	3.57504	3.69099	3.54175	3.17071
3.33809	3.4219	3.47303	3.67183	3.40731	3.02321
3.29785	3.33823	3.31804	3.59957	3.22826	2.89841
3.29483	3.33595	3.19144	3.53544	3.11389	2.90365
3.34594	3.43215	3.15684	3.52944	3.13978	3.07132
3.42898	3.5781	3.22104	3.58916	3.29078	3.3255
3.49072	3.68739	3.3305	3.67492	3.46041	3.52092
3.47909	3.69058	3.40614	3.72536	3.51319	3.53255
3.37794	3.57937	3.39218	3.69601	3.37072	3.33489
3.21877	3.40961	3.28636	3.58535	3.06304	3.01471
3.05987	3.26158	3.13306	3.43187	2.70924	2.70931
2.94754	3.18638	2.98816	3.28691	2.44156	2.51679
2.88801	3.17651	2.88327	3.18376	2.32628	2.44368
2.85074	3.1802	2.81428	3.12377	2.3355	2.4243
2.79954	3.14622	2.75845	3.08595	2.38457	2.38962
2.72657	3.0646	2.70264	3.04957	2.4025	2.32682
2.66235	2.97363	2.65868	3.01154	2.38122	2.28273
2.65423	2.93046	2.65461	2.9876	2.37007	2.31287
2.73053	2.97002	2.71093	2.99913	2.42616	2.42343
2.87856	3.0835	2.82208	3.05768	2.56355	2.55795
3.05304	3.23029	2.95839	3.15801	2.74156	2.64152
3.20692	3.37011	3.08606	3.28259	2.89853	2.64557
3.32005	3.4882	3.18914	3.41178	3.00071	2.61774
3.404	3.59459	3.2765	3.53206	3.0658	2.6492
3.48222	3.70212	3.36962	3.63846	3.14336	2.80302
3.56452	3.80522	3.48205	3.73252	3.26964	3.05994
3.63803	3.87935	3.60684	3.81892	3.43397	3.32509
3.68151	3.90211	3.72097	3.90264	3.5832	3.49172
3.68872	3.87694	3.80211	3.98617	3.65959	3.5136
3.67895	3.83747	3.84432	4.06678	3.64188	3.43214
3.68402	3.82665	3.86105	4.13556	3.55906	3.34028
3.72175	3.86585	3.87425	4.18033	3.46869	3.31347
3.77882	3.93867	3.89842	4.19208	3.4187	3.36038
3.81858	4.00275	3.93133	4.17112	3.42147	3.42728
3.80913	4.02089	3.95697	4.12787	3.45602	3.44701
3.74938	3.98745	3.95749	4.07716	3.49136	3.39111
3.67178	3.9302	3.92504	4.03006	3.50998	3.2866
3.61872	3.88706	3.86595	3.98955	3.51446	3.18963
3.61098	3.87684	3.7956	3.95319	3.51683	3.14201
3.63305	3.8866	3.72846	3.9194	3.52373	3.14538
3.64655	3.88431	3.67046	3.89042	3.53094	3.16891
3.62075	3.84512	3.61784	3.86808	3.52943	3.17841
3.55547	3.77013	3.5626	3.84626	3.51429	3.16032
3.47856	3.68358	3.49998	3.80847	3.4866	3.12371
3.42113	3.61261	3.43274	3.73629	3.44694	3.0844
3.39123	3.56677	3.36931	3.62451	3.38852	3.04896
3.36781	3.53326	3.3171	3.49099	3.29893	3.01252
3.31937	3.48999	3.27597	3.37086	3.17127	2.96864
3.23154	3.42419	3.23694	3.29573	3.01576	2.91857
3.12106	3.34113	3.18824	3.27184	2.86078	2.8698
3.02463	3.25735	3.12487	3.27391	2.74014	2.82662
2.9719	3.18583	3.05461	3.26124	2.67493	2.78409
2.96423	3.12675	2.99477	3.20601	2.66284	2.73375
2.97573	3.07107	2.96034	3.11311	2.6825	2.67657
2.97468	3.0125	2.95132	3.01678	2.70884	2.62964
2.94758	2.95597	2.94917	2.95588	2.72758	2.6172
2.90656	2.9143	2.92675	2.94627	2.73892	2.65054
2.87545	2.89562	2.86642	2.9705	2.74989	2.71334
2.86703	2.89272	2.77374	2.99194	2.76379	2.76677
2.87066	2.88449	2.67632	2.98158	2.77647	2.77334
2.86003	2.84969	2.6076	2.93705	2.78164	2.72279
2.81406	2.78271	2.58629	2.8802	2.77948	2.6398
2.73363	2.699	2.60614	2.83716	2.77923	2.56685
2.64075	2.62543	2.64263	2.81756	2.79214	2.53437
2.56178	2.58255	2.67055	2.80894	2.81963	2.54011
2.50877	2.57159	2.67843	2.78884	2.84665	2.55231
2.47371	2.57496	2.66905	2.74294	2.84665	2.5331
2.43883	2.56881	2.64767	2.67416	2.79659	2.46417
2.39295	2.53746	2.61008	2.59653	2.69222	2.35641
2.33952	2.47961	2.54259	2.52111	2.55334	2.23872
2.29036	2.40366	2.43512	2.44703	2.4152	2.13661
2.25182	2.31817	2.29587	2.3649	2.31096	2.05705
2.21672	2.22608	2.15316	2.26857	2.25579	1.98924
2.16971	2.12693	2.03994	2.16363	2.24164	1.9181
2.10174	2.02351	1.97153	2.06498	2.24475	1.83852

## Sheet: Panel E
High	Low	Null
1.59824	2.40277	-0.872261
0.880223	1.387	1.81173
0.487261	1.89489	-0.12519
-0.276681	-0.449616	-0.113107
-0.440291	-0.526522	1.67282
1.27772	1.43038	0.656811
0.0769223	0.125552	-1.15335
-0.123795	-0.00678068	1.67437
-0.684265	-0.757745	1.23398
0.0956087	0.255866	1.93957
0.528598	0.492951	1.07897
0.387885	0.156703	0.580387
2.2538	2.27099	-0.0841582
1.7989	1.6579	0.411097
-0.495489	-0.529435	3.36963
-0.428779	-0.516222	1.76635
-1.0855	-0.708696	0.855761
0.961086	0.504706	0.958488
0.156375	1.36456	0.927314
0.148795	1.10994	2.86463
1.635	1.63034	2.3078
0.461528	0.584413	1.67906
0.465286	0.910523	0.363922
-1.19612	-0.902239	0.395651
-0.363113	-0.823678	1.63544
0.324768	0.518343	0.432999
