# Supplementary material for: Suppression of distracting inputs by visual-spatial cues is driven by anticipatory alpha activity
Source: PLoS Biol. 2023 Mar 8;21(3):e3002014. doi: 10.1371/journal.pbio.3002014 (PMC10027229; doi:10.1371/journal.pbio.3002014)
Supplement: S5 Data — (XLSX) [file pbio.3002014.s006.xlsx]

## Sheet: Panel A
ROI_MI	PD
-0.109687	1.59824
-0.11229	0.880223
-0.156213	0.487261
-0.175194	-0.276681
-0.054499	-0.440291
0.0188334	1.27772
-0.130717	0.0769223
-0.082632	-0.123795
-0.191679	-0.684265
0.043729	0.0956087
-0.13279	0.528598
-0.152294	0.387885
0.045422	2.2538
-0.0780358	1.7989
-0.0979684	-0.495489
-0.0092401	-0.428779
-0.0330458	-1.0855
-0.0221087	0.961086
-0.0066512	0.156375
-0.085734	0.148795
0.02732	1.635
-0.149138	0.461528
-0.0095499	0.465286
-0.223298	-1.19612
-0.0829502	-0.363113
-0.0802641	0.324768

## Sheet: Panel B
0.25	0.5	0.75	1
0.452486	0.845043	-2.06135	1.32887
2.09133	-2.45259	0.518335	0.297811
2.94514	0.188872	0.161612	-1.24264
-1.2677	1.756	2.97644	0.757167
2.04698	-0.850402	0.25073	-2.12663
1.28321	1.35867	0.547219	-0.738268
-0.152424	-0.982023	-0.160779	0.545974
0.195176	0.315464	0.68761	-0.754726
-0.985269	0.226566	0.414108	-2.13695
1.6196	-0.917503	1.26641	-1.88468
-1.1436	1.00847	1.50665	0.679382
0.216815	0.756895	-0.49035	0.430851
3.46694	-1.98961	-3.95246	-0.202761
0.660835	1.93943	0.468039	-3.64416
-0.692421	0.772385	-1.12597	-1.01871
0.330909	2.26184	0.643312	-0.911704
0.809002	1.11846	-2.54781	0.0485003
1.0503	1.52781	3.20252	-2.51955
0.11877	0.781494	-0.444401	0.117484
-0.122103	0.0838784	-0.633584	0.565502
-1.04017	1.32982	-0.000953108	1.67883
0.0573906	-1.19689	0.635319	0.446462
-0.813553	-0.840247	0.752081	1.02007
1.24124	1.32908	-1.59515	-2.28464
1.20945	-2.94738	1.46377	0.207563
0.531859	0.227828	0.124283	-0.397729

## Sheet: Panel C
ROI_MI	PD
-0.0741336	2.40277
0.131634	1.387
0.0287502	1.89489
0.0885431	-0.449616
0.0538233	-0.526522
0.037731	1.43038
0.0219546	0.125552
0.146989	-0.00678068
0.0425061	-0.757745
0.0837527	0.255866
-0.0012788	0.492951
-0.0553741	0.156703
0.187962	2.27099
0.0832385	1.6579
-0.0288443	-0.529435
0.058309	-0.516222
0.0290389	-0.708696
0.0490942	0.504706
0.0746805	1.36456
0.0375636	1.10994
-0.0346023	1.63034
-0.00839688	0.584413
0.0501838	0.910523
0.117137	-0.902239
0.00601015	-0.823678
0.0450509	0.518343

## Sheet: Panel D
b25	b50	b75	b100
-0.698832	-1.67357	2.55729	1.07562
0.746292	-1.13068	-0.351703	0.836769
2.07373	1.09616	1.28646	-2.8365
-0.244033	-1.73627	0.747117	0.257083
2.69512	-4.20954	-3.6353	1.70154
-2.56857	3.83125	0.584738	0.748047
-1.33411	-1.35702	1.05043	-0.16077
-0.265686	0.98065	-0.220708	0.795032
-4.09372	1.90551	1.02455	1.12342
-1.57118	-0.947669	1.46445	1.44981
-1.60466	-0.151427	0.631046	1.91747
1.77349	1.98784	-3.00241	0.350189
0.452115	0.0128051	-0.59657	-0.768801
-8.3627	1.80006	2.11774	-3.44245
-2.64308	3.08477	1.07862	-1.62669
-0.366301	1.45144	-1.15335	-0.0143117
-1.777	0.329051	1.65873	-0.961382
-0.791628	-0.0815302	1.71504	-0.845838
-0.229733	-1.56876	-0.775834	-0.692581
-0.601707	-1.54537	0.846912	1.55169
1.40899	-0.114328	-1.54908	0.413523
0.583471	1.31206	-2.53824	0.543903
-0.989105	-1.41597	2.89612	-0.262332
0.319637	-0.771985	0.454374	-0.313433
-0.398568	0.168692	2.23806	-1.64542
0.595958	1.36108	0.105173	-0.537701
