# Supplementary material for: Suppression of distracting inputs by visual-spatial cues is driven by anticipatory alpha activity
Source: PLoS Biol. 2023 Mar 8;21(3):e3002014. doi: 10.1371/journal.pbio.3002014 (PMC10027229; doi:10.1371/journal.pbio.3002014)
Supplement: S6 Data — (XLSX) [file pbio.3002014.s007.xlsx]

## Sheet: Panel B
MI
-0.180629
-0.151519
-0.0490043
-0.0689108
-0.0535555
-0.0107789
-0.0140714
-0.128181
-0.157812
-0.0957893
-0.134827
-0.0434504
0.0613978
-0.121259
-0.221768
-0.0311711
0.104589
-0.0689484
-0.0842894
-0.111685
-0.0997661
-0.0158066
0.0258959
-0.152848
0.00856315
-0.0780772
-0.0509638
-0.219484
-0.125074
0.0833345
-0.030474
-0.0478273
-0.0867909
0.0615085
-0.0386564
-0.15823
0.00434415
-0.00199289
0.00811485
-0.24233
-0.136656
0.00314367

## Sheet: Panel C
																							Ipsi	Contra	PD
																							0.0501395	0.0624114	1.82211
																							0.0503501	0.0624441	0.181573
																							0.0370492	0.051503	0.262345
																							0.0154175	0.0343405	0.698937
																							-0.000276993	0.023986	1.77835
																							-0.00017968	0.0281449	0.33299
																							0.017716	0.0480281	0.80997
																							0.0505723	0.0801966	0.698886
																							0.0917542	0.117484	-0.348467
																							0.130082	0.148801	-0.334885
																							0.150785	0.159981	0.371449
																							0.148224	0.147506	2.16417
																							0.131857	0.124295	0.642917
																							0.114127	0.105939	-0.589408
																							0.103664	0.102483	0.0514035
																							0.105785	0.117435	1.13664
																							0.120819	0.14647	0.966661
																							0.142496	0.178231	0.350211
																							0.157606	0.196893	1.13945
																							0.155487	0.191723	1.53177
																							0.139731	0.166975	-0.447465
																							0.12133	0.134691	-0.55357
																							0.108587	0.104731	1.28468
																							0.106817	0.08454	1.18529
																							0.117478	0.0775106	1.14837
																							0.135853	0.0805803	1.05093
																							0.150828	0.0836456	1.86048
																							0.151518	0.0754809	1.39612
																							0.138588	0.0566888	-0.413695
																							0.12065	0.0366538	1.95956
																							0.10287	0.0207947	0.923516
																							0.0859274	0.00982133	1.26666
																							0.0695934	0.00331246	1.4391
																							0.0544942	0.000530195	0.823958
																							0.0397545	-0.00217542	1.65357
																							0.0203802	-0.0127608	0.714684
																							-0.00409974	-0.0330177	2.14255
																							-0.0257917	-0.0536221	0.97521
																							-0.0393496	-0.0669126	2.18253
																							-0.0454875	-0.0725133	-0.0532712
																							-0.0471626	-0.073648	-0.866894
																							-0.0489169	-0.0759746	0.108322
																							-0.0568073	-0.0857874
																							-0.0775428	-0.109251
																							-0.110405	-0.145834
																							-0.141143	-0.181684
																							-0.155115	-0.20273
																							-0.148638	-0.205133
																							-0.125955	-0.191662
																							-0.0954796	-0.168393
																							-0.0666271	-0.143262
																							-0.0500317	-0.126084
																							-0.0538314	-0.125804
																							-0.072993	-0.139306
																							-0.0914388	-0.152786
																							-0.0959089	-0.154269
																							-0.0818428	-0.137814
																							-0.0523337	-0.104137
																							-0.0169349	-0.0599824
																							0.0105676	-0.0179257
																							0.0158902	0.00661584
																							-0.00313274	0.00962927
																							-0.0330905	0.00349969
																							-0.0599218	0.00220218
																							-0.0754396	0.0125951
																							-0.0762352	0.0349393
																							-0.0632261	0.0649382
																							-0.041353	0.0955251
																							-0.0225721	0.114647
																							-0.0176269	0.112765
																							-0.0240838	0.0937471
																							-0.0332444	0.0683815
																							-0.0397358	0.0448148
																							-0.040574	0.0297598
																							-0.0344389	0.0274352
																							-0.0228011	0.0369016
																							-0.0126302	0.0495559
																							-0.0147283	0.052768
																							-0.0299513	0.0442488
																							-0.0492015	0.0326381
																							-0.0634349	0.0263706
																							-0.0655355	0.0311244
																							-0.0530901	0.0474439
																							-0.0301264	0.0693731
																							-0.0068322	0.0865194
																							0.00347123	0.0867983
																							-0.00303329	0.0678268
																							-0.0171919	0.0397599
																							-0.0305043	0.0107485
																							-0.0409935	-0.0173546
																							-0.049868	-0.0458177
																							-0.0592447	-0.0758835
																							-0.0711965	-0.108037
																							-0.0888462	-0.144497
																							-0.109947	-0.182942
																							-0.12189	-0.210496
																							-0.114024	-0.215902
																							-0.087465	-0.199527
																							-0.0507092	-0.169781
																							-0.014906	-0.138234
																							0.00885593	-0.116886
																							0.00905838	-0.117806
																							-0.0211034	-0.146943
																							-0.072443	-0.193662
																							-0.125363	-0.238512
																							-0.16621	-0.26863
																							-0.190184	-0.279168
																							-0.197845	-0.27061
																							-0.193537	-0.246876
																							-0.185603	-0.216232
																							-0.185476	-0.190717
																							-0.197611	-0.175438
																							-0.214259	-0.164024
																							-0.227292	-0.149607
																							-0.233275	-0.130217
																							-0.231442	-0.107323
																							-0.223361	-0.0856595
																							-0.213826	-0.071837
																							-0.212725	-0.0750027
																							-0.225884	-0.0969304
																							-0.244597	-0.123102
																							-0.25459	-0.13582
																							-0.247731	-0.126184
																							-0.222594	-0.0923672
																							-0.183413	-0.0397485
																							-0.14048	0.017826
																							-0.110729	0.0597881
																							-0.112244	0.0659481
																							-0.149284	0.0316734
																							-0.210719	-0.0319137
																							-0.280099	-0.108493
																							-0.336636	-0.176568
																							-0.355186	-0.210269
																							-0.311692	-0.186085
																							-0.192133	-0.0909301
																							0.000279828	0.0727969
																							0.252612	0.29385
																							0.545528	0.554312
																							0.846871	0.8242
																							1.11732	1.0664
																							1.32046	1.24499
																							1.42948	1.33314
																							1.43065	1.31845
																							1.32172	1.20014
																							1.11684	0.99211
																							0.850889	0.726675
																							0.564345	0.440324
																							0.286464	0.159079
																							0.0328279	-0.101867
																							-0.19433	-0.33749
																							-0.405424	-0.554124
																							-0.620371	-0.767854
																							-0.85904	-0.996159
																							-1.12625	-1.24428
																							-1.41558	-1.50845
																							-1.72271	-1.78743
																							-2.04702	-2.08176
																							-2.38803	-2.39143
																							-2.74308	-2.71502
																							-3.10915	-3.0504
																							-3.48473	-3.39595
																							-3.86114	-3.74208
																							-4.21861	-4.07003
																							-4.54011	-4.36544
																							-4.81836	-4.62386
																							-5.05364	-4.8467
																							-5.25184	-5.03819
																							-5.42387	-5.2068
																							-5.58496	-5.36637
																							-5.74278	-5.52522
																							-5.88777	-5.67507
																							-6.00349	-5.8012
																							-6.07728	-5.8922
																							-6.10104	-5.93968
																							-6.07191	-5.93896
																							-5.99239	-5.89112
																							-5.87228	-5.80479
																							-5.7229	-5.69039
																							-5.54373	-5.54636
																							-5.32592	-5.36153
																							-5.06598	-5.12893
																							-4.76637	-4.84803
																							-4.43302	-4.52388
																							-4.07461	-4.16691
																							-3.70181	-3.79162
																							-3.32628	-3.41361
																							-2.95074	-3.03871
																							-2.56736	-2.66038
																							-2.17165	-2.27269
																							-1.7655	-1.87448
																							-1.35394	-1.46661
																							-0.945888	-1.05462
																							-0.552304	-0.649851
																							-0.185798	-0.268621
																							0.147213	0.0787779
																							0.454378	0.397509
																							0.745377	0.69729
																							1.02248	0.981788
																							1.28376	1.25119
																							1.52407	1.50403
																							1.73558	1.73656
																							1.90767	1.94058
																							2.03114	2.10744
																							2.11187	2.2409
																							2.16723	2.35389
																							2.211	2.45519
																							2.25071	2.54807
																							2.28835	2.63225
																							2.31905	2.70398
																							2.33167	2.75456
																							2.31234	2.77206
																							2.25731	2.75484
																							2.17865	2.71729
																							2.09242	2.67607
																							2.0121	2.64315
																							1.94706	2.62571
																							1.89902	2.62357
																							1.86108	2.62674
																							1.8183	2.6172
																							1.75798	2.58111
																							1.68127	2.52172
																							1.59802	2.45237
																							1.51829	2.38508
																							1.4506	2.32875
																							1.39928	2.28774
																							1.36257	2.26108
																							1.33156	2.24111
																							1.29568	2.21725
																							1.25561	2.18834
																							1.22166	2.16133
																							1.20221	2.14274
																							1.20222	2.1382
																							1.22279	2.15005
																							1.26042	2.17449
																							1.30715	2.20297
																							1.35261	2.22596
																							1.39518	2.243
																							1.44469	2.26488
																							1.50808	2.30012
																							1.58286	2.34789
																							1.66051	2.39988
																							1.73186	2.447
																							1.79138	2.48432
																							1.83635	2.50908
																							1.87248	2.52634
																							1.91861	2.55406
																							1.99224	2.60933
																							2.09769	2.6966
																							2.22896	2.81087
																							2.37259	2.94008
																							2.50991	3.06579
																							2.61923	3.16476
																							2.68461	3.21824
																							2.70922	3.22721
																							2.71107	3.20848
																							2.70971	3.18094
																							2.72197	3.16085
																							2.75824	3.15814
																							2.81885	3.17431
																							2.89502	3.20284
																							2.97189	3.23178
																							3.04169	3.25718
																							3.10854	3.28638
																							3.17605	3.32529
																							3.24197	3.37364
																							3.3011	3.42664
																							3.34715	3.47512
																							3.3719	3.50561
																							3.36413	3.50321
																							3.31918	3.46255
																							3.24829	3.39517
																							3.16841	3.31725
																							3.09141	3.2401
																							3.02496	3.17118
																							2.97309	3.11395
																							2.93596	3.06731
																							2.90663	3.02318
																							2.87423	2.97122
																							2.83573	2.91118
																							2.79418	2.85067
																							2.7505	2.79547
																							2.70499	2.74965
																							2.65883	2.71458
																							2.61221	2.68758
																							2.5651	2.66392
																							2.51801	2.63834
																							2.47709	2.61342
																							2.45448	2.60113
																							2.45683	2.61053
																							2.48332	2.64514
																							2.52987	2.70402
																							2.58991	2.78119
																							2.65532	2.86791
																							2.71604	2.95353
																							2.76755	3.03246
																							2.81981	3.11306
																							2.88632	3.20642
																							2.9718	3.31528
																							3.07373	3.43565
																							3.18544	3.55957

## Sheet: Panel D
PD	MI
1.82211	-0.180629
0.181573	-0.151519
0.262345	-0.0490043
0.698937	-0.0689108
1.77835	-0.0535555
0.33299	-0.0107789
0.80997	-0.0140714
0.698886	-0.128181
-0.348467	-0.157812
-0.334885	-0.0957893
0.371449	-0.134827
2.16417	-0.0434504
0.642917	0.0613978
-0.589408	-0.121259
0.0514035	-0.221768
1.13664	-0.0311711
0.966661	0.104589
0.350211	-0.0689484
1.13945	-0.0842894
1.53177	-0.111685
-0.447465	-0.0997661
-0.55357	-0.0158066
1.28468	0.0258959
1.18529	-0.152848
1.14837	0.00856315
1.05093	-0.0780772
1.86048	-0.0509638
1.39612	-0.219484
-0.413695	-0.125074
1.95956	0.0833345
0.923516	-0.030474
1.26666	-0.0478273
1.4391	-0.0867909
0.823958	0.0615085
1.65357	-0.0386564
0.714684	-0.15823
2.14255	0.00434415
0.97521	-0.00199289
2.18253	0.00811485
-0.0532712	-0.24233
-0.866894	-0.136656
0.108322	0.00314367

## Sheet: Panel E
bin1	bin2	bin3	bin4
0.979969	-0.909606	-1.45277	0.572006
-0.355077	-0.0804366	0.669446	-0.511883
-0.694128	0.947808	-1.96174	0.807831
-0.615999	1.00553	-0.313415	0.170325
-2.03401	0.898167	5.46276	-0.063191
1.19294	-2.01333	-4.59545	-1.4232
0.978324	0.280606	-0.526072	0.885379
0.87388	-0.583546	-2.91739	0.687222
3.71214	-5.91203	-5.49711	-11.8819
0.620796	-0.214	1.99847	-1.78348
0.757393	-0.859065	0.413247	-0.0468414
0.205925	0.209018	-1.80418	0.931586
0.905481	-1.25767	-0.462122	0.769231
1.03946	1.52236	-1.99232	1.19745
-0.133973	1.04557	-0.5615	-0.538297
1.30811	-0.831715	-0.373721	-0.478564
-0.177255	-0.536979	0.874515	0.701684
0.245198	-0.666947	0.550154	0.0569361
0.281214	0.440407	0.414924	-0.0699029
-1.37666	-2.34331	-2.08487	-5.17842
2.08632	-0.356662	-2.31305	0.777471
1.59301	1.33609	-0.695072	-2.4003
0.517867	-0.403624	-0.78033	-0.764492
1.126	0.054007	-0.70464	-0.653945
-0.0022017	1.70675	-2.40658	-0.372504
0.786778	-0.577772	0.18351	-0.794449
-0.664252	0.673878	-0.644831	-0.696468
-0.339923	2.29638	-0.811046	-1.31606
1.19159	0.494664	-1.82333	-0.484448
-1.00744	-0.471428	-0.373227	-1.01536
0.757632	-0.0546211	2.16976	0.677792
0.103396	0.789747	0.216765	-1.54303
0.00597309	-0.48475	0.516796	-0.191818
-0.216074	0.576935	0.0505787	-0.175135
-0.428568	0.542568	0.0777523	-0.505077
0.0994577	0.0480143	-0.285064	-0.0579989
-0.597607	0.558316	-0.723527	-0.0148661
-0.715033	0.228042	-0.48958	0.756294
0.0823746	1.0687	-2.003	0.635163
0.0911735	-0.442814	1.5029	-0.975462
0.304605	-0.0569186	-0.587359	-0.607767
0.163535	0.206485	-0.460099	-0.62141
