# Supplementary material for: Suppression of distracting inputs by visual-spatial cues is driven by anticipatory alpha activity
Source: PLoS Biol. 2023 Mar 8;21(3):e3002014. doi: 10.1371/journal.pbio.3002014 (PMC10027229; doi:10.1371/journal.pbio.3002014)
Supplement: S7 Data — (XLSX) [file pbio.3002014.s008.xlsx]

## Sheet: Sheet1
valid_p	invalid_p	valid_a	invalid_a
0.780602	0.735946	0.787803	0.731224
0.535701	0.563431	0.533627	0.544133
0.678475	0.717229	0.673994	0.699283
0.628098	0.615587	0.615723	0.60031
0.605045	0.652144	0.597664	0.612445
0.593362	0.567267	0.582909	0.574714
0.755992	0.760687	0.74976	0.75289
0.713282	0.626253	0.702298	0.615776
0.65385	0.658476	0.658271	0.64773
0.557105	0.544235	0.537486	0.533405
0.651888	0.663964	0.657922	0.674937
0.621876	0.619285	0.608099	0.59123
0.683196	0.729245	0.642964	0.697931
0.651976	0.578618	0.646721	0.559856
0.619594	0.575842	0.62386	0.559327
0.657488	0.633737	0.645121	0.601999
0.691354	0.696406	0.673437	0.686493
0.745302	0.659176	0.730335	0.660129
0.71528	0.63531	0.759375	0.616821
0.722883	0.641391	0.695973	0.606888
0.579503	0.603698	0.57002	0.578918
