# Supplementary material for: Suppression of distracting inputs by visual-spatial cues is driven by anticipatory alpha activity
Source: PLoS Biol. 2023 Mar 8;21(3):e3002014. doi: 10.1371/journal.pbio.3002014 (PMC10027229; doi:10.1371/journal.pbio.3002014)
Supplement: S8 Data — (XLSX) [file pbio.3002014.s009.xlsx]

## Sheet: Panel A
Valid	Invalid
0.977676	0.983556
0.945937	0.961994
0.83139	0.900205
0.978219	0.989226
0.909128	0.9659
0.963057	0.966124
0.9891	0.981308
0.963794	0.935541
0.921862	0.975227
0.965474	0.970785
0.955111	0.942612
0.99206	0.984087
0.969758	0.960016
0.994834	0.989984
0.95288	0.952585
0.937781	0.965721
0.989383	0.988467
0.985315	0.98712
0.9693	0.985846
0.950995	0.981883
0.986408	0.981584
0.947117	0.928843
0.972472	0.957253
0.949218	0.821023
0.933706	0.924267
0.816633	0.763495
0.856543	0.949564
0.863002	0.88537
0.956582	0.89589
0.860898	0.859569

## Sheet: Panel B
Valid	Invalid
0.621966	0.601543
0.671744	0.711135
0.675136	0.631083
0.651854	0.709996
0.734463	0.662364
0.531595	0.566123
0.645823	0.57492
0.489501	0.534382
0.644289	0.594544
0.665774	0.675451
0.761984	0.741809
0.567732	0.591775
0.594199	0.556149
0.521338	0.560654
0.696025	0.749923
0.716219	0.625496
0.649694	0.596706
0.580251	0.612602
0.653725	0.623552
0.599946	0.606847
0.607375	0.642841
0.505481	0.5434
0.589892	0.549142
0.621469	0.708825
0.70661	0.730986
0.679039	0.764346
0.769131	0.700946
0.737963	0.780334
0.662655	0.679052
0.637416	0.689142

## Sheet: Panel C
Valid	Invalid
1.5744	1.63555
1.411	1.35389
1.236	1.4284
1.5011	1.39375
1.2389	1.45832
1.8126	1.70914
1.5327	1.70756
1.9701	1.75232
1.4333	1.64215
1.4506	1.43821
1.2544	1.27117
1.7492	1.66384
1.6339	1.72744
1.9096	1.76679
1.3693	1.27066
1.31	1.54431
1.5232	1.65711
1.6987	1.61184
1.4841	1.58284
1.5862	1.61906
1.6255	1.52744
1.8742	1.71125
1.6506	1.74543
1.534	1.1589
1.3259	1.26466
1.2075	0.998789
1.1147	1.35654
1.1705	1.13461
1.4445	1.32008
1.3526	1.24774

## Sheet: Panel D
High	Low	Null
0.935593	0.917178	0.922018
0.983713	0.982394	0.958333
0.996416	1	0.977273
0.993528	0.986711	0.969163
0.989209	0.973684	0.954545
0.909091	0.925081	0.902128
0.919014	0.946844	0.899023
0.964286	0.971787	0.984556
0.932432	0.950704	0.951724
0.971223	0.9701	0.987013
0.924915	0.918675	0.901818
0.806667	0.83125	0.863636
0.912409	0.876543	0.838028
0.955479	0.97411	0.954545
0.975758	0.967857	0.957529
0.971338	0.984848	0.98125
0.976271	0.982332	0.960912
0.975265	0.987654	0.979167
0.963746	0.973333	0.984615
0.970968	0.957377	0.966038
0.94902	0.967066	0.973244
0.979021	0.987578	0.97026
0.988024	0.969283	0.982979
0.996656	0.993865	0.992481
0.863799	0.907463	0.878136
0.93125	0.93871	0.92562

## Sheet: Panel E
High	Low	Null
0.639624	0.644736	0.643161
0.611545	0.603409	0.617963
0.595898	0.595975	0.618375
0.74711	0.747988	0.749104
0.786964	0.805287	0.804719
0.705979	0.685651	0.691034
0.817575	0.829645	0.829018
0.702829	0.696785	0.697994
0.68124	0.681643	0.705655
0.708681	0.737302	0.715711
0.627141	0.623393	0.660641
0.850038	0.861811	0.885664
0.618638	0.625305	0.640949
0.605055	0.60003	0.627887
0.662993	0.655519	0.694364
0.712292	0.708412	0.72757
0.665618	0.669346	0.67066
0.699643	0.695916	0.737234
0.73135	0.72372	0.758039
0.723084	0.719922	0.722574
0.552423	0.547816	0.557483
0.486164	0.494329	0.489761
0.580927	0.571197	0.591231
0.724312	0.729937	0.754917
0.778003	0.791912	0.819055
0.680605	0.681879	0.69643

## Sheet: Panel F
High	Low	Null
1.05979	1.03908	1.09701
1.53796	1.52461	1.49009
1.62934	1.65284	1.60632
1.66728	1.65555	1.59394
1.32405	1.32143	1.31498
1.15519	1.13743	1.15008
1.30176	1.3508	1.31834
1.17945	1.16603	1.19046
1.32668	1.37738	1.3709
1.42567	1.41921	1.41639
1.30512	1.25143	1.26981
1.28626	1.35133	1.32155
1.07337	1.05544	1.01264
1.54449	1.5385	1.51336
1.61268	1.60488	1.54746
1.46508	1.48456	1.43795
1.37061	1.40292	1.33835
1.4652	1.46921	1.46877
1.37748	1.3914	1.34529
1.32764	1.30921	1.29286
1.31246	1.34872	1.34837
1.77223	1.80837	1.76142
2.03229	1.97691	2.00342
1.71563	1.75082	1.69405
1.19258	1.24334	1.18973
1.19697	1.18209	1.15416
