# Supplementary material for: Suppression of distracting inputs by visual-spatial cues is driven by anticipatory alpha activity
Source: PLoS Biol. 2023 Mar 8;21(3):e3002014. doi: 10.1371/journal.pbio.3002014 (PMC10027229; doi:10.1371/journal.pbio.3002014)
Supplement: S9 Data — (XLSX) [file pbio.3002014.s010.xlsx]

## Sheet: Sheet1
valid_tar	invalid_tar	valid_dis	invalid_dis
0.500894	0.503859	0.501383	0.50195
0.498507	0.501141	0.500516	0.501679
0.49824	0.502216	0.500865	0.503549
0.498323	0.50385	0.501337	0.501473
0.499383	0.503315	0.500928	0.499016
0.497905	0.501525	0.502778	0.500474
0.498323	0.503185	0.500273	0.500006
0.497225	0.5053	0.501978	0.50021
0.497381	0.502938	0.501377	0.496985
0.494951	0.500521	0.502901	0.493799
0.498341	0.504367	0.502189	0.49684
0.500743	0.505917	0.499678	0.496301
0.500585	0.504268	0.497768	0.497321
0.502488	0.503936	0.498838	0.500473
0.499831	0.502065	0.501404	0.501632
0.495006	0.502433	0.499757	0.499189
0.497623	0.500149	0.502584	0.502899
0.498334	0.502047	0.501922	0.50222
0.499762	0.499099	0.503138	0.501049
0.498866	0.50027	0.502855	0.500179
0.49883	0.500013	0.499709	0.497046
0.49862	0.501282	0.497396	0.496712
0.50294	0.502895	0.495558	0.497166
0.500983	0.504096	0.496185	0.497713
0.502592	0.503987	0.501175	0.495315
0.50477	0.50448	0.500569	0.497115
0.49837	0.504052	0.500292	0.496129
0.495204	0.502358	0.500967	0.497891
0.494921	0.502246	0.500713	0.498701
0.496136	0.502445	0.498478	0.499113
0.497278	0.505992	0.500544	0.501782
0.494597	0.50504	0.501461	0.50157
0.497998	0.505893	0.498738	0.502018
0.499715	0.502943	0.497338	0.4993
0.498685	0.499385	0.496255	0.50088
0.500389	0.50209	0.499301	0.501945
0.501969	0.503253	0.498324	0.505197
0.501282	0.504225	0.49799	0.501268
0.501605	0.503568	0.50144	0.502379
0.500512	0.504104	0.503972	0.499033
0.500853	0.505169	0.504693	0.494549
0.501572	0.501726	0.503207	0.49752
0.500723	0.499938	0.500807	0.496162
0.497686	0.502501	0.498812	0.500102
0.497365	0.503923	0.499114	0.497573
0.500609	0.502736	0.498221	0.496381
0.501969	0.499641	0.498706	0.503764
0.50078	0.502846	0.501402	0.497992
0.499704	0.500502	0.503228	0.496579
0.50295	0.499361	0.497717	0.502714
0.506668	0.500058	0.500718	0.502143
0.503063	0.49937	0.503319	0.502746
0.500363	0.496382	0.504507	0.497806
0.500464	0.499889	0.504734	0.496637
0.496732	0.499314	0.500014	0.498815
0.498596	0.502484	0.496598	0.500805
0.502765	0.498986	0.498416	0.502567
0.500239	0.499554	0.502463	0.498828
0.502813	0.499459	0.502077	0.497532
0.5016	0.50101	0.498082	0.50116
0.503459	0.501853	0.503515	0.504536
0.500479	0.505769	0.500224	0.503468
0.500549	0.506571	0.500908	0.502469
0.502134	0.499878	0.504821	0.502387
0.502424	0.499733	0.501131	0.50073
0.502076	0.505617	0.501035	0.501443
0.504196	0.503746	0.502539	0.499745
0.500643	0.498595	0.499627	0.496018
0.499548	0.499264	0.498424	0.494312
0.499635	0.499555	0.499911	0.497647
0.500585	0.49785	0.502174	0.498097
0.498801	0.498109	0.5007	0.495457
0.497477	0.501026	0.501249	0.494242
0.501111	0.50188	0.502759	0.495842
0.501308	0.4988	0.503175	0.497079
0.500825	0.49844	0.502719	0.495035
0.502032	0.501319	0.50538	0.494726
0.500816	0.498942	0.505765	0.497031
0.497871	0.498382	0.507328	0.50077
0.499344	0.501279	0.506924	0.499325
0.499686	0.498667	0.506656	0.501662
0.499887	0.497103	0.509422	0.503823
0.496406	0.496078	0.506656	0.506944
0.500397	0.501856	0.508051	0.509812
0.499222	0.502361	0.513241	0.50973
0.500549	0.502279	0.515938	0.509112
0.503883	0.5055	0.517154	0.507328
0.505174	0.508486	0.517594	0.508592
0.510005	0.509036	0.518393	0.513014
0.517203	0.513743	0.518065	0.51828
0.527753	0.524499	0.520978	0.521813
0.539433	0.537158	0.522276	0.520093
0.551469	0.548296	0.523601	0.523276
0.565172	0.561552	0.526396	0.522641
0.581946	0.578471	0.527494	0.523435
0.594992	0.593077	0.530017	0.525238
0.602853	0.600384	0.530553	0.522875
0.6109	0.610363	0.530489	0.525054
0.619436	0.613667	0.53034	0.525023
0.62404	0.61634	0.528898	0.519993
0.624295	0.614762	0.52491	0.518604
0.627202	0.617106	0.524928	0.520264
0.629387	0.617528	0.525424	0.520109
0.631822	0.616479	0.523866	0.517863
0.63237	0.615445	0.520139	0.516511
0.631843	0.61476	0.51578	0.520011
0.631148	0.616979	0.514103	0.519129
0.63492	0.619519	0.51527	0.513053
0.635403	0.621498	0.515015	0.515034
0.632941	0.621401	0.514454	0.517433
0.63326	0.62056	0.513437	0.517146
0.635617	0.618253	0.510862	0.5148
0.634987	0.619399	0.508394	0.509525
0.633385	0.621896	0.507859	0.508377
0.632043	0.621324	0.507536	0.507542
0.632269	0.61794	0.508066	0.507746
0.632459	0.615196	0.50649	0.510919
0.630818	0.611792	0.504021	0.508161
0.627857	0.613112	0.503321	0.505484
0.624337	0.611565	0.506088	0.50274
0.622222	0.606085	0.506011	0.503917
0.621851	0.604639	0.506212	0.503415
0.618684	0.603084	0.504486	0.503914
0.61341	0.601014	0.504324	0.502784
0.611299	0.597614	0.505058	0.50256
0.610383	0.59595	0.504337	0.50226
0.606591	0.595753	0.501425	0.501467
