# Supplementary material for: Suppression of distracting inputs by visual-spatial cues is driven by anticipatory alpha activity
Source: PLoS Biol. 2023 Mar 8;21(3):e3002014. doi: 10.1371/journal.pbio.3002014 (PMC10027229; doi:10.1371/journal.pbio.3002014)
Supplement: S10 Data — (XLSX) [file pbio.3002014.s011.xlsx]

## Sheet: Panel B
Electrode	288°	108°
P3	-0.083746	0.085712
PZ	-0.014142	0.051748
P4	0.005711	0.020098
T5	-0.067812	0.0111
T6	0.103748	0.009881
O1	-0.035014	0.008754
O2	0.065341	0.001243
OL	-0.045633	0.021776
OR	0.091409	-0.001221
PO3	-0.097147	0.067106
PO4	0.044112	0.022218
POZ	0.001983	0.055146

## Sheet: Panel C
Electrode	288°- 108°
P3	-0.169458
PZ	-0.06589
P4	-0.014387
T5	-0.078912
T6	0.093867
O1	-0.043768
O2	0.064098
OL	-0.067409
OR	0.09263
PO3	-0.164253
PO4	0.021894
POZ	-0.053163
