# Supplementary material for: Suppression of distracting inputs by visual-spatial cues is driven by anticipatory alpha activity
Source: PLoS Biol. 2023 Mar 8;21(3):e3002014. doi: 10.1371/journal.pbio.3002014 (PMC10027229; doi:10.1371/journal.pbio.3002014)
Supplement: S11 Data — (XLSX) [file pbio.3002014.s012.xlsx]

## Sheet: Sheet1
	R	G	B
Target	230	231	54
Distractor1	231	20	50
Distractor2	35	86	166
Background	107	185	55
